# Supplementary material for: Transcriptomic and proteomic analyses provide insights into host adaptation of a bamboo-feeding aphid
Source: Front Plant Sci. 2023 Jan 11;13:1098751. doi: 10.3389/fpls.2022.1098751 (PMC9874943; doi:10.3389/fpls.2022.1098751)
Supplement: Supplementary file 2 [file Table_1.xlsx]

## Sheet: Table S1
Supplementary Table S1. Details of primers used for RT-qPCR analysis.
Gene symbol	Gene name	Gene ID	Primer sequences (5’-3')	Length (bp)
HSP70A1	heat shock protein 70 A1-like	CL1904.Contig2_All	F: GTGTTCGCGGAGGAGATCAG	120
			R: CTGCGAGTCGTTGAAGTACG
MGST1	microsomal glutathione S-transferase 1-like	Unigene14541_All	F: GTGGAACGAGTAAGAAGGGCT	201
			R: CCATGATAGGCCTCTGGCTG
AAEL006169	lysosomal aspartic protease	CL362.Contig1_All	F: AATGTGCACACGTCCAAACG	104
			R: AGCAATCCGTCATCATCGTC
GLB1	beta-galactosidase-like	CL4271.Contig2_All	F: TCAGGCCGATCGAAAGTCAC	191
			R: CCGTGGTATGACGCTCACTT
MAN2B1	lysosomal alpha-mannosidase isoform	CL1584.Contig1_All	F: GAACGGAGGGGCAACAACT	134
			R: GTAATGGCGTCGTGATGCTG
CPE	carboxypeptidase E-like	Unigene4823_All	F: TGCCCAAGTATCACCGCTAT	92
			R: TCAGTCGGGTGGACTGAAAG
METAP1D	methionine aminopeptidase 1D, mitochondrial	Unigene4026_All	F: TTCCACACGTCCATGTACCACT	98
			R: ATCGCTATGTCTCCGTCACCTT
CHDH	glucose dehydrogenase [FAD, quinone]-like	Unigene3995_All	F: TTCAGCCTAACCCGACGTTC	196
			R: CAATCCTCGGACCGCATGT
ALPL	membrane-bound alkaline phosphatase isoform X2	Unigene11470_All	F: ATGGGCCACCACAATACTCG	122
			R: TCGGACGTGACGACAATGAG
Hmgcl	hydroxymethylglutaryl-CoA lyase, mitochondrial isoform X1	Unigene11565_All	F: GGAGTTTCGTATCCCGTGCT	148
			R: TTTCGAGGCTCGTGGCTATG
GST	glutathione S-transferase-like	Unigene6689_All	F: ACTGCCAAGTATGGACCTTTG	119
			R: AAATCGGCCCAGGATAGCTT
GPX4	probable phospholipid hydroperoxide glutathione peroxidase	CL3077.Contig2_All	F: GAACACCGATGTCTCGTCGT	111
			R: ACCAACACTCGTCCCCTGT
SOD1	superoxide dismutase [Cu-Zn] 1	Unigene11596_All	F: TAACCCGCAAAACAACAAGC	124
			R: CGAGATGAGCGAGTCCTGGT

## Sheet: Table S2
Supplementary Table S2. The top 20 highly expressed genes in the salivary gland transcriptome of Pseudoregma bambucicola.
Gene Id	FPKM S1	FPKM S2	FPKM S3	KOG annotation	GO term	GO level1	KEGG level1	KEGG level2	KEGG desccription	GO desccription	Pfam desccription	KOG desccription	Nt desccription	Swissprot desccription	Nr desccription
Unigene7808_All	40083.8	36801.1	54686.4	Transcription	mitochondrial inner membrane	cellular_component	Metabolism	Energy metabolism	K03878//NADH-ubiquinone oxidoreductase chain 1 [EC:7.1.1.2]+ko04723//Retrograde endocannabinoid signaling+ko04714//Thermogenesis+ko00190//Oxidative phosphorylation+ko05012//Parkinson disease+ko01100//Metabolic pathways;K03878//NADH-ubiquinone oxidoreductase chain 1 [EC:7.1.1.2]+ko04723//Retrograde endocannabinoid signaling+ko04714//Thermogenesis+ko00190//Oxidative phosphorylation+ko05012//Parkins…	GO:0005743//mitochondrial inner membrane;GO:0005743//mitochondrial inner membrane;GO:0008137//NADH dehydrogenase (ubiquinone) activity;GO:0016021//integral component of membrane	NADH dehydrogenase	[C] KOG4770 NADH dehydrogenase subunit 1	NC_044640.1 Pseudoregma bambucicola voucher HL20170622-4 mitochondrion, complete genome >MK847518.1 Pseudoregma bambucicola voucher HL20170622-4 mitochondrion, complete genome	NADH-ubiquinone oxidoreductase chain 1 OS=Drosophila persimilis OX=7234 GN=mt:ND1 PE=3 SV=2	NADH dehydrogenase subunit 1 [Pseudoregma bambucicola] >QEL52009.1 NADH dehydrogenase subunit 1 [Pseudoregma bambucicola]
CL2410.Contig2_All	28846	20729.8	17569.2	Cytoskeleton	--	--	--	--	--	--	--	--	LR597480.1 Sphaeramia orbicularis genome assembly, chromosome: 24	--	uncharacterized protein LOC111028600 [Myzus persicae]
Unigene7936_All	14154.9	12044.8	6559.47	Transcription	--	--	--	--	--	--	Exo70 exocyst complex subunit	--	LN590711.1 Cyprinus carpio genome assembly common carp genome, scaffold: LG40, chromosome: 40	--	Hypothetical protein CINCED_3A004380 [Cinara cedri]
Unigene11067_All	12428.6	8513.36	5045.98	Cell wall/membrane/envelope biogenesis	--	--	Environmental Information Processing	Signal transduction	K19720//collagen, type III, alpha+ko04933//AGE-RAGE signaling pathway in diabetic complications+ko04611//Platelet activation+ko05146//Amoebiasis+ko04974//Protein digestion and absorption+ko04926//Relaxin signaling pathway;K16628//collagen, type VII, alpha+ko04974//Protein digestion and absorption;K06236//collagen, type I, alpha+ko04512//ECM-receptor interaction+ko04510//Focal adhesion+ko04933//AG…	NA	--	[A] KOG1869 Splicing coactivator SRm160/300, subunit SRm300	--	Serine/arginine repetitive matrix protein 2 OS=Mus musculus OX=10090 GN=Srrm2 PE=1 SV=3	uncharacterized protein, partial [Leishmania mexicana MHOM/GT/2001/U1103] >CBZ41040.1 unnamed protein product, partial [Leishmania mexicana MHOM/GT/2001/U1103]
CL4635.Contig1_All	13401.4	4436.9	3962.59	Signal transduction mechanisms	lysozyme activity	molecular_function	--	--	K17543//PX domain-containing protein kinase-like protein	GO:0003796//lysozyme activity	Destabilase	--	XM_029860979.1 PREDICTED: Aedes albopictus lysozyme-like (LOC109422379), mRNA	Invertebrate-type lysozyme 6 OS=Caenorhabditis elegans OX=6239 GN=ilys-6 PE=2 SV=3	uncharacterized protein LOC112680422 [Sipha flava]
CL4809.Contig1_All	6350.55	7392.79	5112.99	Signal transduction mechanisms	--	--	--	--	--	--	Chordopoxvirus E11 protein	--	--	--	hypothetical protein AGLY_009287 [Aphis glycines]
Unigene12476_All	4209.35	5939.74	7639.86	Cell wall/membrane/envelope biogenesis	metal ion binding	molecular_function	Metabolism	Energy metabolism	K00412//ubiquinol-cytochrome c reductase cytochrome b subunit+ko04260//Cardiac muscle contraction+ko04714//Thermogenesis+ko00190//Oxidative phosphorylation+ko04932//Non-alcoholic fatty liver disease (NAFLD)+ko05010//Alzheimer disease+ko05012//Parkinson disease+ko05016//Huntington disease+ko01100//Metabolic pathways;K00412//ubiquinol-cytochrome c reductase cytochrome b subunit+ko04260//Cardiac mus…	GO:0046872//metal ion binding;GO:0006122//mitochondrial electron transport, ubiquinol to cytochrome c;GO:0045275//respiratory chain complex III;GO:0045275//respiratory chain complex III;GO:0005743//mitochondrial inner membrane;GO:0008121//ubiquinol-cytochrome-c reductase activity;GO:0006122//mitochondrial electron transport, ubiquinol to cytochrome c;GO:0016021//integral component of membrane;GO:…	--	[C] KOG4663 Cytochrome b	NC_044640.1 Pseudoregma bambucicola voucher HL20170622-4 mitochondrion, complete genome >MK847518.1 Pseudoregma bambucicola voucher HL20170622-4 mitochondrion, complete genome	Cytochrome b OS=Samia ricini OX=63990 GN=MT-CYB PE=3 SV=1	cytochrome b [Pseudoregma bambucicola] >QEL52008.1 cytochrome b [Pseudoregma bambucicola]
Unigene7316_All	5603.3	5341.12	4136.62	Transcription	odorant binding	molecular_function	--	--	--	GO:0005549//odorant binding	PBP/GOBP family	--	XM_025566451.1 PREDICTED: Sipha flava uncharacterized LOC112691966 (LOC112691966), transcript variant X2, mRNA	--	uncharacterized protein LOC111030650 [Myzus persicae] >AWV63281.1 odorant-binding protein 2 [Myzus persicae]
CL3226.Contig3_All	4559.9	3939.53	3422.72	Posttranslational modification, protein turnover, chaperones	--	--	--	--	--	--	Uncharacterized protein family UPF0016	--	LR597475.1 Sphaeramia orbicularis genome assembly, chromosome: 18	--	prohormone-2-like [Sipha flava]
Unigene7671_All	1586.09	3252.2	5253.32	Transcription	heme binding	molecular_function	Metabolism	Energy metabolism	K02256//cytochrome c oxidase subunit 1 [EC:1.9.3.1]+ko04260//Cardiac muscle contraction+ko04714//Thermogenesis+ko00190//Oxidative phosphorylation+ko04932//Non-alcoholic fatty liver disease (NAFLD)+ko05010//Alzheimer disease+ko05012//Parkinson disease+ko05016//Huntington disease+ko01100//Metabolic pathways;K02256//cytochrome c oxidase subunit 1 [EC:1.9.3.1]+ko04260//Cardiac muscle contraction+ko04…	GO:0020037//heme binding;GO:0006119//oxidative phosphorylation;GO:0016021//integral component of membrane;GO:0005743//mitochondrial inner membrane;GO:0004129//cytochrome-c oxidase activity;GO:0005743//mitochondrial inner membrane;GO:0045277//respiratory chain complex IV;GO:0009060//aerobic respiration;GO:0045277//respiratory chain complex IV;GO:0045277//respiratory chain complex IV;GO:0009060//ae…	Eukaryotic initiation factor 4E	[C] KOG4769 Cytochrome c oxidase, subunit I	NC_044640.1 Pseudoregma bambucicola voucher HL20170622-4 mitochondrion, complete genome >MK847518.1 Pseudoregma bambucicola voucher HL20170622-4 mitochondrion, complete genome	Cytochrome c oxidase subunit 1 OS=Choristoneura pinus OX=27542 GN=COI PE=3 SV=2	cytochrome c oxidase subunit 1 [Pseudoregma bambucicola] >QEL51998.1 cytochrome c oxidase subunit 1 [Pseudoregma bambucicola]
CL4102.Contig2_All	3917	3265.59	2769.39	Transcription	--	--	--	--	--	--	--	--	--	--	uncharacterized protein LOC111035705 [Myzus persicae]
Unigene13650_All	3429.67	3733.66	2511.95	Carbohydrate transport and metabolism	integral component of membrane	cellular_component	Metabolism	Amino acid metabolism	K04650//nuclear receptor co-repressor 1+ko01522//Endocrine resistance+ko04919//Thyroid hormone signaling pathway+ko05202//Transcriptional misregulation in cancer;K00819//ornithine--oxo-acid transaminase [EC:2.6.1.13]+ko00330//Arginine and proline metabolism+ko01100//Metabolic pathways;K19475//WAS/WASL-interacting protein+ko04144//Endocytosis;K22017//mucin-4;K04707//E3 ubiquitin-protein ligase CBL…	GO:0016021//integral component of membrane	Photosystem P840 reaction-centre cytochrome c-551	[M] LSE0601 A Pollen extensin-like protein (Pex)	LN483399.1 Culicoides sonorensis genome assembly, scaffold: scaffold49	Uncharacterized proline-rich protein (Fragment) OS=Owenia fusiformis OX=6347 PE=4 SV=1	unnamed protein product [Trichogramma brassicae]
CL4137.Contig1_All	3589.51	2786.59	2430.68	Transcription	--	--	--	--	--	--	CAMPATH-1 antigen	--	LR131939.1 Cottoperca gobio genome assembly, chromosome: 9	--	PREDICTED: uncharacterized protein LOC107169381 [Diuraphis noxia]
Unigene4937_All	1924.11	2692.66	3546.55	Transcription	proton-transporting ATP synthase complex, coupling factor F(o)	cellular_component	Metabolism	Energy metabolism	K02126//F-type H+-transporting ATPase subunit a+ko04714//Thermogenesis+ko00190//Oxidative phosphorylation+ko05010//Alzheimer disease+ko05012//Parkinson disease+ko05016//Huntington disease+ko01100//Metabolic pathways;K02126//F-type H+-transporting ATPase subunit a+ko04714//Thermogenesis+ko00190//Oxidative phosphorylation+ko05010//Alzheimer disease+ko05012//Parkinson disease+ko05016//Huntington dis…	GO:0045263//proton-transporting ATP synthase complex, coupling factor F(o);GO:0005743//mitochondrial inner membrane;GO:0045263//proton-transporting ATP synthase complex, coupling factor F(o);GO:0015986//ATP synthesis coupled proton transport;GO:0045263//proton-transporting ATP synthase complex, coupling factor F(o);GO:0005743//mitochondrial inner membrane;GO:0016021//integral component of membran…	--	[C] KOG4665 ATP synthase F0 subunit 6 and related proteins	NC_044640.1 Pseudoregma bambucicola voucher HL20170622-4 mitochondrion, complete genome >MK847518.1 Pseudoregma bambucicola voucher HL20170622-4 mitochondrion, complete genome	ATP synthase subunit a OS=Rhopalosiphum padi OX=40932 GN=MT-ATP6 PE=3 SV=1	ATP synthase F0 subunit 6 [Pseudoregma bambucicola] >QEL52001.1 ATP synthase F0 subunit 6 [Pseudoregma bambucicola]
Unigene10898_All	4142.04	2498.55	1475.69	Cell wall/membrane/envelope biogenesis	--	--	Human Diseases	Drug resistance: Antineoplastic	K04650//nuclear receptor co-repressor 1+ko01522//Endocrine resistance+ko04919//Thyroid hormone signaling pathway+ko05202//Transcriptional misregulation in cancer;K04498//E1A/CREB-binding protein [EC:2.3.1.48]+ko04024//cAMP signaling pathway+ko04630//Jak-STAT signaling pathway+ko04350//TGF-beta signaling pathway+ko04919//Thyroid hormone signaling pathway+ko04916//Melanogenesis+ko04310//Wnt signali…	NA	Domain of unknown function (DUF5101)	[K] KOG1878 Nuclear receptor coregulator SMRT/SMRTER, contains Myb-like domains	LR132003.1 Gouania willdenowi genome assembly, chromosome: 3	Nuclear transcription factor Y subunit beta OS=Dictyostelium discoideum OX=44689 GN=nfyB PE=3 SV=1	LOW QUALITY PROTEIN: mediator of RNA polymerase II transcription subunit 15-like, partial [Petromyzon marinus]
Unigene7970_All	3233.71	2232.09	2398.3	Transcription	--	--	Metabolism	Carbohydrate metabolism	K01204//alpha-N-acetylgalactosaminidase [EC:3.2.1.49]+ko04142//Lysosome+ko00603//Glycosphingolipid biosynthesis - globo and isoglobo series+ko01100//Metabolic pathways;K01189//alpha-galactosidase [EC:3.2.1.22]+ko04142//Lysosome+ko00603//Glycosphingolipid biosynthesis - globo and isoglobo series+ko00600//Sphingolipid metabolism+ko00052//Galactose metabolism+ko00561//Glycerolipid metabolism+ko01100…	NA	Alpha galactosidase A	[G] KOG2366 Alpha-D-galactosidase (melibiase)	XM_027986041.1 PREDICTED: Aphis gossypii alpha-N-acetylgalactosaminidase-like (LOC114123159), transcript variant X3, mRNA	Alpha-N-acetylgalactosaminidase OS=Gallus gallus OX=9031 GN=NAGA PE=1 SV=1	alpha-N-acetylgalactosaminidase-like [Rhopalosiphum maidis] >XP_026822327.1 alpha-N-acetylgalactosaminidase-like [Rhopalosiphum maidis] >XP_026822328.1 alpha-N-acetylgalactosaminidase-like [Rhopalosiphum maidis]
CL485.Contig1_All	2152.78	3041.09	2488.37	Signal transduction mechanisms	--	--	--	--	K10737//DNA helicase MCM8 [EC:3.6.4.12];K09312//homeobox protein CDX1/4;K14692//solute carrier family 30 (zinc transporter), member 5/7;K14692//solute carrier family 30 (zinc transporter), member 5/7;K14692//solute carrier family 30 (zinc transporter), member 5/7	NA	Lipocalin-like domain	[B] KOG1973 Chromatin remodeling protein, contains PHD Zn-finger	--	Zinc transporter 7-B OS=Xenopus laevis OX=8355 GN=slc30a7-b PE=2 SV=1	putative sheath protein, partial [Sitobion avenae]
Unigene14404_All	2076.67	2027.26	3166.81	Carbohydrate transport and metabolism	mitochondrial inner membrane	cellular_component	Metabolism	Energy metabolism	K02261//cytochrome c oxidase subunit 2+ko04260//Cardiac muscle contraction+ko04714//Thermogenesis+ko00190//Oxidative phosphorylation+ko04932//Non-alcoholic fatty liver disease (NAFLD)+ko05010//Alzheimer disease+ko05012//Parkinson disease+ko05016//Huntington disease+ko01100//Metabolic pathways;K02261//cytochrome c oxidase subunit 2+ko04260//Cardiac muscle contraction+ko04714//Thermogenesis+ko00190…	GO:0005743//mitochondrial inner membrane;GO:0005743//mitochondrial inner membrane;GO:0004129//cytochrome-c oxidase activity;GO:0070469//respirasome;GO:0004129//cytochrome-c oxidase activity;GO:0016021//integral component of membrane;GO:0005507//copper ion binding	--	[C] KOG4767 Cytochrome c oxidase, subunit II, and related proteins	NC_044640.1 Pseudoregma bambucicola voucher HL20170622-4 mitochondrion, complete genome >MK847518.1 Pseudoregma bambucicola voucher HL20170622-4 mitochondrion, complete genome	Cytochrome c oxidase subunit 2 OS=Choristoneura biennis OX=27540 GN=COII PE=3 SV=1	cytochrome c oxidase subunit II [Pseudoregma bambucicola]
CL2565.Contig1_All	2242.48	2148.95	2346.75	Cytoskeleton	--	--	--	--	--	--	E2 domain of amyloid precursor protein	--	LT969571.1 Plasmodium reichenowi genome assembly, chromosome: 8	--	uncharacterized protein LOC113558605 [Rhopalosiphum maidis]
Unigene3798_All	609.47	2118.22	2873.81	Transcription	--	--	--	--	--	--	--	--	XM_022307830.1 PREDICTED: Myzus persicae uncharacterized LOC111029013 (LOC111029013), mRNA	--	uncharacterized protein LOC112684603 [Sipha flava]

## Sheet: Table S3
Supplementary Table S3. Candidate genes encoding putative salivary proteins involving in insect–host interactions that identified from the dissected salivary glands of Pseudoregma bambucicola based on transcriptome data.
Functional categories	Gene Id	FPKM S1	FPKM S2	FPKM S3	KOG annotation	GO term	GO level1	KEGG level1	KEGG level2	KEGG description	GO description	Pfam desccription	KOG desccription	Nt description	Swissprot desccription	Nr description
Digestive enzymes
Sugar-degrading enzymes
	CL2474.Contig3_All	--	--	--	Cytoskeleton	--	--	Metabolism	Carbohydrate metabolism	K01194//alpha,alpha-trehalase [EC:3.2.1.28]+ko00500//Starch and sucrose metabolism+ko01100//Metabolic pathways;K01194//alpha,alpha-trehalase [EC:3.2.1.28]+ko00500//Starch and sucrose metabolism+ko01100//Metabolic pathways	--	--	--	--	--	trehalase-like isoform X1 [Sipha flava]
	CL254.Contig5_All	13.3	11.08	4.47	Cytoskeleton	trehalose metabolic process	biological_process	Metabolism	Carbohydrate metabolism	K01194//alpha,alpha-trehalase [EC:3.2.1.28]+ko00500//Starch and sucrose metabolism+ko01100//Metabolic pathways;K01194//alpha,alpha-trehalase [EC:3.2.1.28]+ko00500//Starch and sucrose metabolism+ko01100//Metabolic pathways;K01194//alpha,alpha-trehalase [EC:3.2.1.28]+ko00500//Starch and sucrose metabolism+ko01100//Metabolic pathways;K01194//alpha,alpha-trehalase [EC:3.2.1.28]+ko00500//Starch and su…	GO:0005991//trehalose metabolic process;GO:0016021//integral component of membrane;GO:0004555//alpha,alpha-trehalase activity;GO:0005991//trehalose metabolic process	Trehalase	[G] KOG0602 Neutral trehalase	XM_015515994.1 PREDICTED: Diuraphis noxia trehalase (LOC107167093), transcript variant X4, mRNA	Trehalase OS=Apis mellifera OX=7460 PE=1 SV=1	trehalase isoform X1 [Rhopalosiphum maidis] >XP_026821538.1 trehalase isoform X1 [Rhopalosiphum maidis] >XP_026821539.1 trehalase isoform X1 [Rhopalosiphum maidis] >XP_026821540.1 trehalase isoform X1 [Rhopalosiphum maidis] >XP_026821541.1 trehalase isoform X1 [Rhopalosiphum maidis] >XP_026821542.1 trehalase isoform X1 [Rhopalosiphum maidis]
	CL2474.Contig2_All	10.46	7.5	5.5	Cytoskeleton	trehalose metabolic process	biological_process	Metabolism	Carbohydrate metabolism	K01194//alpha,alpha-trehalase [EC:3.2.1.28]+ko00500//Starch and sucrose metabolism+ko01100//Metabolic pathways;K01194//alpha,alpha-trehalase [EC:3.2.1.28]+ko00500//Starch and sucrose metabolism+ko01100//Metabolic pathways;K01194//alpha,alpha-trehalase [EC:3.2.1.28]+ko00500//Starch and sucrose metabolism+ko01100//Metabolic pathways;K01194//alpha,alpha-trehalase [EC:3.2.1.28]+ko00500//Starch and su…	GO:0005991//trehalose metabolic process;GO:0005991//trehalose metabolic process;GO:0004555//alpha,alpha-trehalase activity	--	[G] KOG0602 Neutral trehalase	--	Trehalase OS=Pimpla hypochondriaca OX=135724 GN=tre1 PE=1 SV=1	trehalase-like isoform X1 [Aphis gossypii]
	CL254.Contig4_All	7.08	7.05	3.69	Cytoskeleton	trehalose metabolic process	biological_process	Metabolism	Carbohydrate metabolism	K01194//alpha,alpha-trehalase [EC:3.2.1.28]+ko00500//Starch and sucrose metabolism+ko01100//Metabolic pathways;K01194//alpha,alpha-trehalase [EC:3.2.1.28]+ko00500//Starch and sucrose metabolism+ko01100//Metabolic pathways;K01194//alpha,alpha-trehalase [EC:3.2.1.28]+ko00500//Starch and sucrose metabolism+ko01100//Metabolic pathways;K01194//alpha,alpha-trehalase [EC:3.2.1.28]+ko00500//Starch and su…	GO:0005991//trehalose metabolic process;GO:0005991//trehalose metabolic process;GO:0016021//integral component of membrane;GO:0004555//alpha,alpha-trehalase activity	Trehalase	[G] KOG0602 Neutral trehalase	XM_015515994.1 PREDICTED: Diuraphis noxia trehalase (LOC107167093), transcript variant X4, mRNA	Trehalase OS=Apis mellifera OX=7460 PE=1 SV=1	PREDICTED: trehalase [Diuraphis noxia] >XP_015371478.1 PREDICTED: trehalase [Diuraphis noxia] >XP_015371479.1 PREDICTED: trehalase [Diuraphis noxia] >XP_015371480.1 PREDICTED: trehalase [Diuraphis noxia]
	CL1002.Contig1_All	5.65	3.29	7.13	--	--	--	Metabolism	Carbohydrate metabolism	K01194//alpha,alpha-trehalase [EC:3.2.1.28]+ko00500//Starch and sucrose metabolism+ko01100//Metabolic pathways;K01194//alpha,alpha-trehalase [EC:3.2.1.28]+ko00500//Starch and sucrose metabolism+ko01100//Metabolic pathways;K01194//alpha,alpha-trehalase [EC:3.2.1.28]+ko00500//Starch and sucrose metabolism+ko01100//Metabolic pathways;K01194//alpha,alpha-trehalase [EC:3.2.1.28]+ko00500//Starch and su…	--	Trehalase	[G] KOG0602 Neutral trehalase	CR848682.9 Zebrafish DNA sequence from clone CH211-286K10 in linkage group 9, complete sequence	Trehalase OS=Homo sapiens OX=9606 GN=TREH PE=1 SV=2	PREDICTED: trehalase-like isoform X1 [Diuraphis noxia]
	Unigene3956_All	4.91	3.45	4.55	Transcription	trehalose metabolic process	biological_process	Metabolism	Carbohydrate metabolism	K01194//alpha,alpha-trehalase [EC:3.2.1.28]+ko00500//Starch and sucrose metabolism+ko01100//Metabolic pathways;K01194//alpha,alpha-trehalase [EC:3.2.1.28]+ko00500//Starch and sucrose metabolism+ko01100//Metabolic pathways;K01194//alpha,alpha-trehalase [EC:3.2.1.28]+ko00500//Starch and sucrose metabolism+ko01100//Metabolic pathways;K01194//alpha,alpha-trehalase [EC:3.2.1.28]+ko00500//Starch and su…	GO:0005991//trehalose metabolic process;GO:0004555//alpha,alpha-trehalase activity;GO:0005991//trehalose metabolic process	Trehalase	[G] KOG0602 Neutral trehalase	--	Trehalase OS=Pimpla hypochondriaca OX=135724 GN=tre1 PE=1 SV=1	trehalase-like [Acyrthosiphon pisum] >XP_029344075.1 trehalase-like [Acyrthosiphon pisum]
	CL2474.Contig1_All	3.18	2.73	2.65	Cytoskeleton	trehalose metabolic process	biological_process	Metabolism	Carbohydrate metabolism	K01194//alpha,alpha-trehalase [EC:3.2.1.28]+ko00500//Starch and sucrose metabolism+ko01100//Metabolic pathways;K01194//alpha,alpha-trehalase [EC:3.2.1.28]+ko00500//Starch and sucrose metabolism+ko01100//Metabolic pathways;K01194//alpha,alpha-trehalase [EC:3.2.1.28]+ko00500//Starch and sucrose metabolism+ko01100//Metabolic pathways;K01194//alpha,alpha-trehalase [EC:3.2.1.28]+ko00500//Starch and su…	GO:0005991//trehalose metabolic process;GO:0004555//alpha,alpha-trehalase activity;GO:0005991//trehalose metabolic process	--	[G] KOG0602 Neutral trehalase	--	Trehalase OS=Apis mellifera OX=7460 PE=1 SV=1	trehalase-like isoform X1 [Aphis gossypii]
	CL1721.Contig16_All	2.88	0.89	2.08	Cytoskeleton	--	--	Metabolism	Carbohydrate metabolism	K01194//alpha,alpha-trehalase [EC:3.2.1.28]+ko00500//Starch and sucrose metabolism+ko01100//Metabolic pathways;K01194//alpha,alpha-trehalase [EC:3.2.1.28]+ko00500//Starch and sucrose metabolism+ko01100//Metabolic pathways;K01194//alpha,alpha-trehalase [EC:3.2.1.28]+ko00500//Starch and sucrose metabolism+ko01100//Metabolic pathways;K01194//alpha,alpha-trehalase [EC:3.2.1.28]+ko00500//Starch and su…	--	Trehalase	[G] KOG0602 Neutral trehalase	XM_025558227.1 PREDICTED: Sipha flava trehalase-like (LOC112686096), transcript variant X1, mRNA	Trehalase OS=Apis mellifera OX=7460 PE=1 SV=1	trehalase-like isoform X2 [Aphis gossypii]
	CL1002.Contig2_All	2.19	1.98	1.6	--	--	--	Metabolism	Carbohydrate metabolism	K01194//alpha,alpha-trehalase [EC:3.2.1.28]+ko00500//Starch and sucrose metabolism+ko01100//Metabolic pathways;K01194//alpha,alpha-trehalase [EC:3.2.1.28]+ko00500//Starch and sucrose metabolism+ko01100//Metabolic pathways;K01194//alpha,alpha-trehalase [EC:3.2.1.28]+ko00500//Starch and sucrose metabolism+ko01100//Metabolic pathways;K01194//alpha,alpha-trehalase [EC:3.2.1.28]+ko00500//Starch and su…	--	Trehalase	[G] KOG0602 Neutral trehalase	CR848682.9 Zebrafish DNA sequence from clone CH211-286K10 in linkage group 9, complete sequence	Trehalase OS=Homo sapiens OX=9606 GN=TREH PE=1 SV=2	trehalase-like [Melanaphis sacchari]
	Unigene9586_All	0.72	1.28	3.29	Transcription	trehalose metabolic process	biological_process	Metabolism	Carbohydrate metabolism	K01194//alpha,alpha-trehalase [EC:3.2.1.28]+ko00500//Starch and sucrose metabolism+ko01100//Metabolic pathways;K01194//alpha,alpha-trehalase [EC:3.2.1.28]+ko00500//Starch and sucrose metabolism+ko01100//Metabolic pathways;K01194//alpha,alpha-trehalase [EC:3.2.1.28]+ko00500//Starch and sucrose metabolism+ko01100//Metabolic pathways;K01194//alpha,alpha-trehalase [EC:3.2.1.28]+ko00500//Starch and su…	GO:0005991//trehalose metabolic process;GO:0004555//alpha,alpha-trehalase activity;GO:0005991//trehalose metabolic process	Trehalase	[G] KOG0602 Neutral trehalase	XM_025553973.1 PREDICTED: Sipha flava trehalase-like (LOC112683104), mRNA	Trehalase OS=Pimpla hypochondriaca OX=135724 GN=tre1 PE=1 SV=1	trehalase-like [Sipha flava]
	Unigene5063_All	0.68	1.86	1.8	Transcription	--	--	Metabolism	Carbohydrate metabolism	K01194//alpha,alpha-trehalase [EC:3.2.1.28]+ko00500//Starch and sucrose metabolism+ko01100//Metabolic pathways;K01194//alpha,alpha-trehalase [EC:3.2.1.28]+ko00500//Starch and sucrose metabolism+ko01100//Metabolic pathways;K01194//alpha,alpha-trehalase [EC:3.2.1.28]+ko00500//Starch and sucrose metabolism+ko01100//Metabolic pathways;K01194//alpha,alpha-trehalase [EC:3.2.1.28]+ko00500//Starch and su…	--	Trehalase	[G] KOG0602 Neutral trehalase	XM_022312836.1 PREDICTED: Myzus persicae trehalase-like (LOC111032478), transcript variant X2, mRNA	Trehalase OS=Pimpla hypochondriaca OX=135724 GN=tre1 PE=1 SV=1	trehalase [Acyrthosiphon pisum]
	CL254.Contig1_All	1.39	2.12	0.26	Cytoskeleton	--	--	Metabolism	Carbohydrate metabolism	K01194//alpha,alpha-trehalase [EC:3.2.1.28]+ko00500//Starch and sucrose metabolism+ko01100//Metabolic pathways;K01194//alpha,alpha-trehalase [EC:3.2.1.28]+ko00500//Starch and sucrose metabolism+ko01100//Metabolic pathways;K01194//alpha,alpha-trehalase [EC:3.2.1.28]+ko00500//Starch and sucrose metabolism+ko01100//Metabolic pathways;K01194//alpha,alpha-trehalase [EC:3.2.1.28]+ko00500//Starch and su…	--	Trehalase	[G] KOG0602 Neutral trehalase	--	Trehalase OS=Apis mellifera OX=7460 PE=1 SV=1	trehalase-like isoform X2 [Sipha flava]
	CL1721.Contig18_All	1	1.34	0.54	Cytoskeleton	--	--	Metabolism	Carbohydrate metabolism	K01194//alpha,alpha-trehalase [EC:3.2.1.28]+ko00500//Starch and sucrose metabolism+ko01100//Metabolic pathways;K01194//alpha,alpha-trehalase [EC:3.2.1.28]+ko00500//Starch and sucrose metabolism+ko01100//Metabolic pathways;K01194//alpha,alpha-trehalase [EC:3.2.1.28]+ko00500//Starch and sucrose metabolism+ko01100//Metabolic pathways;K01194//alpha,alpha-trehalase [EC:3.2.1.28]+ko00500//Starch and su…	--	Trehalase	[G] KOG0602 Neutral trehalase	XM_027991575.1 PREDICTED: Aphis gossypii trehalase-like (LOC114127360), transcript variant X1, mRNA	Trehalase OS=Apis mellifera OX=7460 PE=1 SV=1	trehalase-like isoform X1 [Aphis gossypii]
	CL1721.Contig5_All	0.16	2.7	0	Cytoskeleton	trehalose metabolic process	biological_process	Metabolism	Carbohydrate metabolism	K01194//alpha,alpha-trehalase [EC:3.2.1.28]+ko00500//Starch and sucrose metabolism+ko01100//Metabolic pathways;K01194//alpha,alpha-trehalase [EC:3.2.1.28]+ko00500//Starch and sucrose metabolism+ko01100//Metabolic pathways;K01194//alpha,alpha-trehalase [EC:3.2.1.28]+ko00500//Starch and sucrose metabolism+ko01100//Metabolic pathways;K01194//alpha,alpha-trehalase [EC:3.2.1.28]+ko00500//Starch and su…	GO:0005991//trehalose metabolic process;GO:0004555//alpha,alpha-trehalase activity;GO:0005991//trehalose metabolic process	Trehalase	[G] KOG0602 Neutral trehalase	XM_025558229.1 PREDICTED: Sipha flava trehalase-like (LOC112686096), transcript variant X3, mRNA	Trehalase OS=Apis mellifera OX=7460 PE=1 SV=1	soluble trehalase [Aphis glycines]
	CL1721.Contig17_All	0.56	0.57	0.29	Cytoskeleton	trehalose metabolic process	biological_process	Metabolism	Carbohydrate metabolism	K01194//alpha,alpha-trehalase [EC:3.2.1.28]+ko00500//Starch and sucrose metabolism+ko01100//Metabolic pathways;K01194//alpha,alpha-trehalase [EC:3.2.1.28]+ko00500//Starch and sucrose metabolism+ko01100//Metabolic pathways;K01194//alpha,alpha-trehalase [EC:3.2.1.28]+ko00500//Starch and sucrose metabolism+ko01100//Metabolic pathways;K01194//alpha,alpha-trehalase [EC:3.2.1.28]+ko00500//Starch and su…	GO:0005991//trehalose metabolic process;GO:0005991//trehalose metabolic process;GO:0004555//alpha,alpha-trehalase activity	Trehalase	[G] KOG0602 Neutral trehalase	XM_025558229.1 PREDICTED: Sipha flava trehalase-like (LOC112686096), transcript variant X3, mRNA	Trehalase OS=Apis mellifera OX=7460 PE=1 SV=1	soluble trehalase [Aphis glycines]
	CL1002.Contig3_All	0.32	0	0	--	--	--	Metabolism	Carbohydrate metabolism	K01194//alpha,alpha-trehalase [EC:3.2.1.28]+ko00500//Starch and sucrose metabolism+ko01100//Metabolic pathways;K01194//alpha,alpha-trehalase [EC:3.2.1.28]+ko00500//Starch and sucrose metabolism+ko01100//Metabolic pathways;K01194//alpha,alpha-trehalase [EC:3.2.1.28]+ko00500//Starch and sucrose metabolism+ko01100//Metabolic pathways;K01194//alpha,alpha-trehalase [EC:3.2.1.28]+ko00500//Starch and su…	--	Trehalase	[G] KOG0602 Neutral trehalase	--	Trehalase OS=Tenebrio molitor OX=7067 PE=2 SV=1	PREDICTED: trehalase-like isoform X1 [Diuraphis noxia]
	Unigene21610_All	0	0.29	0	Signal transduction mechanisms	--	--	Metabolism	Carbohydrate metabolism	K01194//alpha,alpha-trehalase [EC:3.2.1.28]+ko00500//Starch and sucrose metabolism+ko01100//Metabolic pathways;K01194//alpha,alpha-trehalase [EC:3.2.1.28]+ko00500//Starch and sucrose metabolism+ko01100//Metabolic pathways;K01194//alpha,alpha-trehalase [EC:3.2.1.28]+ko00500//Starch and sucrose metabolism+ko01100//Metabolic pathways;K01194//alpha,alpha-trehalase [EC:3.2.1.28]+ko00500//Starch and su…	--	Trehalase	[G] KOG0602 Neutral trehalase	--	Trehalase OS=Apis mellifera OX=7460 PE=1 SV=1	trehalase-like isoform X1 [Rhopalosiphum maidis]
	CL1721.Contig14_All	0	0	0.06	Cytoskeleton	trehalose metabolic process	biological_process	Metabolism	Carbohydrate metabolism	K01194//alpha,alpha-trehalase [EC:3.2.1.28]+ko00500//Starch and sucrose metabolism+ko01100//Metabolic pathways;K01194//alpha,alpha-trehalase [EC:3.2.1.28]+ko00500//Starch and sucrose metabolism+ko01100//Metabolic pathways;K01194//alpha,alpha-trehalase [EC:3.2.1.28]+ko00500//Starch and sucrose metabolism+ko01100//Metabolic pathways;K01194//alpha,alpha-trehalase [EC:3.2.1.28]+ko00500//Starch and su…	GO:0005991//trehalose metabolic process;GO:0005991//trehalose metabolic process;GO:0004555//alpha,alpha-trehalase activity	Trehalase	[G] KOG0602 Neutral trehalase	XM_025558229.1 PREDICTED: Sipha flava trehalase-like (LOC112686096), transcript variant X3, mRNA	Trehalase OS=Apis mellifera OX=7460 PE=1 SV=1	soluble trehalase [Aphis glycines]
	CL329.Contig2_All	0.52	7.05	12.86	Posttranslational modification, protein turnover, chaperones	catalytic activity	molecular_function	Metabolism	Carbohydrate metabolism	K01187//alpha-glucosidase [EC:3.2.1.20]+ko00052//Galactose metabolism+ko00500//Starch and sucrose metabolism+ko01100//Metabolic pathways;K01187//alpha-glucosidase [EC:3.2.1.20]+ko00052//Galactose metabolism+ko00500//Starch and sucrose metabolism+ko01100//Metabolic pathways;K01187//alpha-glucosidase [EC:3.2.1.20]+ko00052//Galactose metabolism+ko00500//Starch and sucrose metabolism+ko01100//Metabol…	GO:0003824//catalytic activity;GO:0005975//carbohydrate metabolic process	Alpha amylase, catalytic domain	[G] KOG0471 Alpha-amylase	XM_034285217.1 PREDICTED: Drosophila guanche maltase A3 (LOC117591850), transcript variant X2, mRNA	Maltase 1 OS=Drosophila virilis OX=7244 GN=Mal-B1 PE=3 SV=2	maltase 2 [Acyrthosiphon pisum]
	CL329.Contig1_All	0.63	6.76	10.19	Posttranslational modification, protein turnover, chaperones	catalytic activity	molecular_function	Metabolism	Carbohydrate metabolism	K01187//alpha-glucosidase [EC:3.2.1.20]+ko00052//Galactose metabolism+ko00500//Starch and sucrose metabolism+ko01100//Metabolic pathways;K01187//alpha-glucosidase [EC:3.2.1.20]+ko00052//Galactose metabolism+ko00500//Starch and sucrose metabolism+ko01100//Metabolic pathways;K01187//alpha-glucosidase [EC:3.2.1.20]+ko00052//Galactose metabolism+ko00500//Starch and sucrose metabolism+ko01100//Metabol…	GO:0003824//catalytic activity;GO:0005975//carbohydrate metabolic process	Alpha amylase, catalytic domain	[G] KOG0471 Alpha-amylase	XM_034285217.1 PREDICTED: Drosophila guanche maltase A3 (LOC117591850), transcript variant X2, mRNA	Maltase 1 OS=Drosophila virilis OX=7244 GN=Mal-B1 PE=3 SV=2	maltase 2 [Acyrthosiphon pisum]
	CL2445.Contig1_All	3.09	3.3	4.44	Cytoskeleton	--	--	Metabolism	Carbohydrate metabolism	K01187//alpha-glucosidase [EC:3.2.1.20]+ko00052//Galactose metabolism+ko00500//Starch and sucrose metabolism+ko01100//Metabolic pathways;K01187//alpha-glucosidase [EC:3.2.1.20]+ko00052//Galactose metabolism+ko00500//Starch and sucrose metabolism+ko01100//Metabolic pathways;K01187//alpha-glucosidase [EC:3.2.1.20]+ko00052//Galactose metabolism+ko00500//Starch and sucrose metabolism+ko01100//Metabol…	--	Alpha amylase, catalytic domain	[G] KOG0471 Alpha-amylase	XM_015520201.1 PREDICTED: Diuraphis noxia maltase A1-like (LOC107170157), mRNA	Maltase A1 OS=Drosophila melanogaster OX=7227 GN=Mal-A1 PE=2 SV=2	maltase 2-like isoform X2 [Rhopalosiphum maidis]
	CL1608.Contig1_All	0.65	4.49	1.92	Cytoskeleton	hydrolase activity	molecular_function	Metabolism	Carbohydrate metabolism	K01187//alpha-glucosidase [EC:3.2.1.20]+ko00052//Galactose metabolism+ko00500//Starch and sucrose metabolism+ko01100//Metabolic pathways;K01187//alpha-glucosidase [EC:3.2.1.20]+ko00052//Galactose metabolism+ko00500//Starch and sucrose metabolism+ko01100//Metabolic pathways;K01187//alpha-glucosidase [EC:3.2.1.20]+ko00052//Galactose metabolism+ko00500//Starch and sucrose metabolism+ko01100//Metabol…	GO:0016787//hydrolase activity;GO:0005975//carbohydrate metabolic process	Alpha amylase, catalytic domain	[G] KOG0471 Alpha-amylase	XM_025556091.1 PREDICTED: Sipha flava maltase A1-like (LOC112684529), mRNA	Maltase 2 OS=Drosophila virilis OX=7244 GN=Mal-B2 PE=3 SV=2	maltase A1-like [Melanaphis sacchari]
	CL2445.Contig2_All	1.61	2.43	2.1	Cytoskeleton	--	--	Metabolism	Carbohydrate metabolism	K01187//alpha-glucosidase [EC:3.2.1.20]+ko00052//Galactose metabolism+ko00500//Starch and sucrose metabolism+ko01100//Metabolic pathways;K01187//alpha-glucosidase [EC:3.2.1.20]+ko00052//Galactose metabolism+ko00500//Starch and sucrose metabolism+ko01100//Metabolic pathways;K01187//alpha-glucosidase [EC:3.2.1.20]+ko00052//Galactose metabolism+ko00500//Starch and sucrose metabolism+ko01100//Metabol…	--	Alpha amylase, catalytic domain	[G] KOG0471 Alpha-amylase	XM_015520201.1 PREDICTED: Diuraphis noxia maltase A1-like (LOC107170157), mRNA	Maltase A1 OS=Drosophila melanogaster OX=7227 GN=Mal-A1 PE=2 SV=2	maltase 2-like isoform X2 [Rhopalosiphum maidis]
	Unigene28632_All	0.64	0.5	2.79	Transcription	catalytic activity	molecular_function	Metabolism	Carbohydrate metabolism	K14210//solute carrier family 3 (neutral and basic amino acid transporter), member 1+ko04974//Protein digestion and absorption;K01187//alpha-glucosidase [EC:3.2.1.20]+ko00052//Galactose metabolism+ko00500//Starch and sucrose metabolism+ko01100//Metabolic pathways;K01187//alpha-glucosidase [EC:3.2.1.20]+ko00052//Galactose metabolism+ko00500//Starch and sucrose metabolism+ko01100//Metabolic pathway…	GO:0003824//catalytic activity;GO:0005975//carbohydrate metabolic process	--	[G] KOG0471 Alpha-amylase	--	Maltase A1 OS=Drosophila melanogaster OX=7227 GN=Mal-A1 PE=2 SV=2	maltase 2-like [Sipha flava]
	Unigene24904_All	0	0	2.55	Transcription	--	--	--	--	--	--	--	--	--	--	maltase 2-like [Aphis gossypii] >XP_027848443.1 maltase 2-like [Aphis gossypii]
	Unigene25485_All	0	0	1.25	Transcription	carbohydrate metabolic process	biological_process	Metabolism	Carbohydrate metabolism	K01187//alpha-glucosidase [EC:3.2.1.20]+ko00052//Galactose metabolism+ko00500//Starch and sucrose metabolism+ko01100//Metabolic pathways;K01187//alpha-glucosidase [EC:3.2.1.20]+ko00052//Galactose metabolism+ko00500//Starch and sucrose metabolism+ko01100//Metabolic pathways;K01187//alpha-glucosidase [EC:3.2.1.20]+ko00052//Galactose metabolism+ko00500//Starch and sucrose metabolism+ko01100//Metabol…	GO:0005975//carbohydrate metabolic process;GO:0003824//catalytic activity	Alpha amylase, catalytic domain	[G] KOG0471 Alpha-amylase	--	Maltase A3 OS=Drosophila melanogaster OX=7227 GN=Mal-A3 PE=2 SV=2	maltase A3-like [Myzus persicae] >XP_022171697.1 maltase A3-like [Myzus persicae]
	CL4271.Contig2_All	269.1	336.98	218.97	Amino acid transport and metabolism	--	--	Metabolism	Carbohydrate metabolism	K12309//beta-galactosidase [EC:3.2.1.23]+ko04142//Lysosome+ko00511//Other glycan degradation+ko00600//Sphingolipid metabolism+ko00604//Glycosphingolipid biosynthesis - ganglio series+ko00052//Galactose metabolism+ko00531//Glycosaminoglycan degradation+ko01100//Metabolic pathways;K12309//beta-galactosidase [EC:3.2.1.23]+ko04142//Lysosome+ko00511//Other glycan degradation+ko00600//Sphingolipid meta…	--	Glycosyl hydrolases family 35	[G] KOG0496 Beta-galactosidase	XM_027981708.1 PREDICTED: Aphis gossypii beta-galactosidase-like (LOC114119959), mRNA	Beta-galactosidase OS=Bos taurus OX=9913 GN=GLB1 PE=2 SV=1	beta-galactosidase-like [Aphis gossypii]
	Unigene4955_All	0.63	1.04	3.22	Transcription	beta-galactosidase activity	molecular_function	Metabolism	Carbohydrate metabolism	K12309//beta-galactosidase [EC:3.2.1.23]+ko04142//Lysosome+ko00511//Other glycan degradation+ko00600//Sphingolipid metabolism+ko00604//Glycosphingolipid biosynthesis - ganglio series+ko00052//Galactose metabolism+ko00531//Glycosaminoglycan degradation+ko01100//Metabolic pathways;K12309//beta-galactosidase [EC:3.2.1.23]+ko04142//Lysosome+ko00511//Other glycan degradation+ko00600//Sphingolipid meta…	GO:0004565//beta-galactosidase activity;GO:0005975//carbohydrate metabolic process	Glycosyl hydrolases family 35	[G] KOG0496 Beta-galactosidase	--	Beta-galactosidase OS=Bos taurus OX=9913 GN=GLB1 PE=2 SV=1	beta-galactosidase-like [Rhopalosiphum maidis]
	Unigene14870_All	0.46	0.61	2.14	Carbohydrate transport and metabolism	beta-galactosidase activity	molecular_function	Metabolism	Carbohydrate metabolism	K12309//beta-galactosidase [EC:3.2.1.23]+ko04142//Lysosome+ko00511//Other glycan degradation+ko00600//Sphingolipid metabolism+ko00604//Glycosphingolipid biosynthesis - ganglio series+ko00052//Galactose metabolism+ko00531//Glycosaminoglycan degradation+ko01100//Metabolic pathways;K12309//beta-galactosidase [EC:3.2.1.23]+ko04142//Lysosome+ko00511//Other glycan degradation+ko00600//Sphingolipid meta…	GO:0004565//beta-galactosidase activity;GO:0005975//carbohydrate metabolic process	Glycosyl hydrolases family 35	[G] KOG0496 Beta-galactosidase	XM_029490683.1 PREDICTED: Acyrthosiphon pisum beta-galactosidase (LOC100162812), mRNA	Beta-galactosidase OS=Pongo abelii OX=9601 GN=GLB1 PE=2 SV=1	Glycoside hydrolase superfamily,Beta-galactosidase 1-like,Glycoside hydrolase, family [Cinara cedri]
	Unigene29733_All	0.31	0.62	1.87	Transcription	carbohydrate metabolic process	biological_process	Metabolism	Carbohydrate metabolism	K12309//beta-galactosidase [EC:3.2.1.23]+ko04142//Lysosome+ko00511//Other glycan degradation+ko00600//Sphingolipid metabolism+ko00604//Glycosphingolipid biosynthesis - ganglio series+ko00052//Galactose metabolism+ko00531//Glycosaminoglycan degradation+ko01100//Metabolic pathways;K12309//beta-galactosidase [EC:3.2.1.23]+ko04142//Lysosome+ko00511//Other glycan degradation+ko00600//Sphingolipid meta…	GO:0005975//carbohydrate metabolic process;GO:0004565//beta-galactosidase activity	Beta-galactosidase jelly roll domain	[G] KOG0496 Beta-galactosidase	--	Beta-galactosidase OS=Canis lupus familiaris OX=9615 GN=GLB1 PE=1 SV=3	beta-galactosidase-like isoform X2 [Aphis craccivora]
	Unigene9134_All	1.45	1.71	1.39	Transcription	cellulose catabolic process	biological_process	Metabolism	Carbohydrate metabolism	K01179//endoglucanase [EC:3.2.1.4]+ko00500//Starch and sucrose metabolism+ko01100//Metabolic pathways;K01179//endoglucanase [EC:3.2.1.4]+ko00500//Starch and sucrose metabolism+ko01100//Metabolic pathways;K01179//endoglucanase [EC:3.2.1.4]+ko00500//Starch and sucrose metabolism+ko01100//Metabolic pathways;K01179//endoglucanase [EC:3.2.1.4]+ko00500//Starch and sucrose metabolism+ko01100//Metabolic …	GO:0030245//cellulose catabolic process;GO:0008810//cellulase activity;GO:0030245//cellulose catabolic process	Glycosyl hydrolase family 9	[G] LSE0350 A Glycosyl hydrolase (endo-1, 4-beta-glucanase)	XM_029487615.1 PREDICTED: Acyrthosiphon pisum endoglucanase A (LOC100161517), transcript variant X2, mRNA	Endoglucanase OS=Dictyostelium discoideum OX=44689 GN=celA PE=2 SV=1	uncharacterized protein LOC111031565 isoform X2 [Myzus persicae] >XP_022167269.1 uncharacterized protein LOC111031565 isoform X2 [Myzus persicae]
	Unigene22932_All	0	0.27	0	Signal transduction mechanisms	--	--	--	--	--	--	Pectate lyase	[M] LSE0348 A Pectate lyase	--	--	--
	CL1584.Contig3_All	216.05	159.65	142.06	Cytoskeleton	--	--	Metabolism	Glycan biosynthesis and metabolism	K12311//lysosomal alpha-mannosidase [EC:3.2.1.24]+ko04142//Lysosome+ko00511//Other glycan degradation;K12311//lysosomal alpha-mannosidase [EC:3.2.1.24]+ko04142//Lysosome+ko00511//Other glycan degradation;K12311//lysosomal alpha-mannosidase [EC:3.2.1.24]+ko04142//Lysosome+ko00511//Other glycan degradation;K12311//lysosomal alpha-mannosidase [EC:3.2.1.24]+ko04142//Lysosome+ko00511//Other glycan deg…	--	Glycosyl hydrolases family 38 N-terminal domain	[G] KOG1959 Glycosyl hydrolase, family 38 - alpha-mannosidase	XM_025557615.1 PREDICTED: Sipha flava lysosomal alpha-mannosidase-like (LOC112685676), transcript variant X2, mRNA	Lysosomal alpha-mannosidase OS=Cavia porcellus OX=10141 GN=MAN2B1 PE=1 SV=1	lysosomal alpha-mannosidase isoform X2 [Acyrthosiphon pisum]
	CL1584.Contig1_All	187.3	133.33	43.06	Cytoskeleton	metal ion binding	molecular_function	Metabolism	Glycan biosynthesis and metabolism	K12311//lysosomal alpha-mannosidase [EC:3.2.1.24]+ko04142//Lysosome+ko00511//Other glycan degradation;K12311//lysosomal alpha-mannosidase [EC:3.2.1.24]+ko04142//Lysosome+ko00511//Other glycan degradation;K12311//lysosomal alpha-mannosidase [EC:3.2.1.24]+ko04142//Lysosome+ko00511//Other glycan degradation;K12311//lysosomal alpha-mannosidase [EC:3.2.1.24]+ko04142//Lysosome+ko00511//Other glycan deg…	GO:0046872//metal ion binding;GO:0030246//carbohydrate binding;GO:0004559//alpha-mannosidase activity;GO:0006013//mannose metabolic process	Glycosyl hydrolases family 38 N-terminal domain	[G] KOG1959 Glycosyl hydrolase, family 38 - alpha-mannosidase	XM_025557615.1 PREDICTED: Sipha flava lysosomal alpha-mannosidase-like (LOC112685676), transcript variant X2, mRNA	Lysosomal alpha-mannosidase OS=Bos taurus OX=9913 GN=MAN2B1 PE=1 SV=4	lysosomal alpha-mannosidase isoform X1 [Acyrthosiphon pisum]
	CL1584.Contig2_All	136.26	19.42	108.23	Cytoskeleton	mannose metabolic process	biological_process	Metabolism	Glycan biosynthesis and metabolism	K12311//lysosomal alpha-mannosidase [EC:3.2.1.24]+ko04142//Lysosome+ko00511//Other glycan degradation;K12311//lysosomal alpha-mannosidase [EC:3.2.1.24]+ko04142//Lysosome+ko00511//Other glycan degradation;K12311//lysosomal alpha-mannosidase [EC:3.2.1.24]+ko04142//Lysosome+ko00511//Other glycan degradation;K12311//lysosomal alpha-mannosidase [EC:3.2.1.24]+ko04142//Lysosome+ko00511//Other glycan deg…	GO:0006013//mannose metabolic process;GO:0030246//carbohydrate binding;GO:0004559//alpha-mannosidase activity;GO:0046872//metal ion binding	Glycosyl hydrolases family 38 N-terminal domain	[G] KOG1959 Glycosyl hydrolase, family 38 - alpha-mannosidase	XM_025557615.1 PREDICTED: Sipha flava lysosomal alpha-mannosidase-like (LOC112685676), transcript variant X2, mRNA	Lysosomal alpha-mannosidase OS=Macaca fascicularis OX=9541 GN=MAN2B1 PE=2 SV=1	lysosomal alpha-mannosidase isoform X1 [Acyrthosiphon pisum]
	Unigene10174_All	51.5	39.04	47.79	General function prediction only	--	--	Metabolism	Glycan biosynthesis and metabolism	K12311//lysosomal alpha-mannosidase [EC:3.2.1.24]+ko04142//Lysosome+ko00511//Other glycan degradation;K12311//lysosomal alpha-mannosidase [EC:3.2.1.24]+ko04142//Lysosome+ko00511//Other glycan degradation;K12311//lysosomal alpha-mannosidase [EC:3.2.1.24]+ko04142//Lysosome+ko00511//Other glycan degradation;K12311//lysosomal alpha-mannosidase [EC:3.2.1.24]+ko04142//Lysosome+ko00511//Other glycan deg…	--	Glycosyl hydrolases family 38 N-terminal domain	[G] KOG1959 Glycosyl hydrolase, family 38 - alpha-mannosidase	XM_015517410.1 PREDICTED: Diuraphis noxia lysosomal alpha-mannosidase-like (LOC107168111), mRNA	Lysosomal alpha-mannosidase OS=Bos taurus OX=9913 GN=MAN2B1 PE=1 SV=4	lysosomal alpha-mannosidase-like [Melanaphis sacchari]
	Unigene3978_All	46.6	54.23	7.14	Transcription	--	--	Metabolism	Glycan biosynthesis and metabolism	K12311//lysosomal alpha-mannosidase [EC:3.2.1.24]+ko04142//Lysosome+ko00511//Other glycan degradation;K12311//lysosomal alpha-mannosidase [EC:3.2.1.24]+ko04142//Lysosome+ko00511//Other glycan degradation;K12311//lysosomal alpha-mannosidase [EC:3.2.1.24]+ko04142//Lysosome+ko00511//Other glycan degradation;K12311//lysosomal alpha-mannosidase [EC:3.2.1.24]+ko04142//Lysosome+ko00511//Other glycan deg…	--	Glycosyl hydrolases family 38 N-terminal domain	[G] KOG1959 Glycosyl hydrolase, family 38 - alpha-mannosidase	XM_015517410.1 PREDICTED: Diuraphis noxia lysosomal alpha-mannosidase-like (LOC107168111), mRNA	Lysosomal alpha-mannosidase OS=Bos taurus OX=9913 GN=MAN2B1 PE=1 SV=4	lysosomal alpha-mannosidase-like [Sipha flava]
	CL817.Contig1_All	22.33	15.9	16.21	Cytoskeleton	mannose metabolic process	biological_process	Metabolism	Glycan biosynthesis and metabolism	K12311//lysosomal alpha-mannosidase [EC:3.2.1.24]+ko04142//Lysosome+ko00511//Other glycan degradation;K12311//lysosomal alpha-mannosidase [EC:3.2.1.24]+ko04142//Lysosome+ko00511//Other glycan degradation;K12311//lysosomal alpha-mannosidase [EC:3.2.1.24]+ko04142//Lysosome+ko00511//Other glycan degradation;K12311//lysosomal alpha-mannosidase [EC:3.2.1.24]+ko04142//Lysosome+ko00511//Other glycan deg…	GO:0006013//mannose metabolic process;GO:0030246//carbohydrate binding;GO:0004559//alpha-mannosidase activity;GO:0046872//metal ion binding	Glycosyl hydrolases family 38 N-terminal domain	[G] KOG1959 Glycosyl hydrolase, family 38 - alpha-mannosidase	XM_001946713.5 PREDICTED: Acyrthosiphon pisum lysosomal alpha-mannosidase (LOC100158954), mRNA	Lysosomal alpha-mannosidase OS=Macaca fascicularis OX=9541 GN=MAN2B1 PE=2 SV=1	lysosomal alpha-mannosidase-like [Sipha flava]
	CL289.Contig1_All	10.69	18.5	11.21	Cytoskeleton	--	--	Genetic Information Processing	Folding, sorting and degradation	K10085//ER degradation enhancer, mannosidase alpha-like 2+ko04141//Protein processing in endoplasmic reticulum;K10085//ER degradation enhancer, mannosidase alpha-like 2+ko04141//Protein processing in endoplasmic reticulum;K10085//ER degradation enhancer, mannosidase alpha-like 2+ko04141//Protein processing in endoplasmic reticulum;K10085//ER degradation enhancer, mannosidase alpha-like 2+ko04141/…	--	Glycosyl hydrolase family 47	[G] KOG2429 Glycosyl hydrolase, family 47	XM_025347456.1 PREDICTED: Melanaphis sacchari ER degradation-enhancing alpha-mannosidase-like protein 2 (LOC112600272), mRNA	ER degradation-enhancing alpha-mannosidase-like protein 2 OS=Mus musculus OX=10090 GN=Edem2 PE=1 SV=1	ER degradation-enhancing alpha-mannosidase-like protein 2 [Melanaphis sacchari]
	CL3485.Contig1_All	10.33	11.08	10.92	Posttranslational modification, protein turnover, chaperones	--	--	Genetic Information Processing	Folding, sorting and degradation	K10086//ER degradation enhancer, mannosidase alpha-like 3+ko04141//Protein processing in endoplasmic reticulum;K10086//ER degradation enhancer, mannosidase alpha-like 3+ko04141//Protein processing in endoplasmic reticulum;K10086//ER degradation enhancer, mannosidase alpha-like 3+ko04141//Protein processing in endoplasmic reticulum;K10086//ER degradation enhancer, mannosidase alpha-like 3+ko04141/…	--	Glycosyl hydrolase family 47	[G] KOG2430 Glycosyl hydrolase, family 47	XM_001946233.2 PREDICTED: Acyrthosiphon pisum ER degradation-enhancing alpha-mannosidase-like protein 3 (LOC100161586), mRNA	ER degradation-enhancing alpha-mannosidase-like protein 3 OS=Mus musculus OX=10090 GN=Edem3 PE=1 SV=2	ER degradation-enhancing alpha-mannosidase-like protein 3 [Melanaphis sacchari]
	CL3523.Contig1_All	9.22	6.99	10.61	Posttranslational modification, protein turnover, chaperones	carbohydrate binding	molecular_function	Metabolism	Glycan biosynthesis and metabolism	K01191//alpha-mannosidase [EC:3.2.1.24]+ko00511//Other glycan degradation;K01191//alpha-mannosidase [EC:3.2.1.24]+ko00511//Other glycan degradation;K01191//alpha-mannosidase [EC:3.2.1.24]+ko00511//Other glycan degradation;K01191//alpha-mannosidase [EC:3.2.1.24]+ko00511//Other glycan degradation	GO:0030246//carbohydrate binding;GO:0004559//alpha-mannosidase activity;GO:0006013//mannose metabolic process;GO:0046872//metal ion binding	Glycosyl hydrolases family 38 N-terminal domain	[G] KOG1958 Glycosyl hydrolase, family 38 - alpha-mannosidase	XM_029491149.1 PREDICTED: Acyrthosiphon pisum alpha-mannosidase 2 (LOC100159877), mRNA	Alpha-mannosidase 2 OS=Homo sapiens OX=9606 GN=MAN2A1 PE=1 SV=2	alpha-mannosidase 2 [Acyrthosiphon pisum]
	CL3523.Contig2_All	5.36	7.23	2.19	Posttranslational modification, protein turnover, chaperones	carbohydrate binding	molecular_function	Metabolism	Glycan biosynthesis and metabolism	K01191//alpha-mannosidase [EC:3.2.1.24]+ko00511//Other glycan degradation;K01191//alpha-mannosidase [EC:3.2.1.24]+ko00511//Other glycan degradation;K01191//alpha-mannosidase [EC:3.2.1.24]+ko00511//Other glycan degradation;K01191//alpha-mannosidase [EC:3.2.1.24]+ko00511//Other glycan degradation	GO:0030246//carbohydrate binding;GO:0004559//alpha-mannosidase activity;GO:0046872//metal ion binding;GO:0006013//mannose metabolic process	Glycosyl hydrolases family 38 N-terminal domain	[G] KOG1958 Glycosyl hydrolase, family 38 - alpha-mannosidase	XM_029491149.1 PREDICTED: Acyrthosiphon pisum alpha-mannosidase 2 (LOC100159877), mRNA	Alpha-mannosidase 2 OS=Homo sapiens OX=9606 GN=MAN2A1 PE=1 SV=2	alpha-mannosidase 2 [Acyrthosiphon pisum]
	CL3887.Contig1_All	4.34	3.71	4.62	General function prediction only	metabolic process	biological_process	Metabolism	Glycan biosynthesis and metabolism	K01230//mannosyl-oligosaccharide alpha-1,2-mannosidase [EC:3.2.1.113]+ko04141//Protein processing in endoplasmic reticulum+ko00510//N-Glycan biosynthesis+ko01100//Metabolic pathways;K01230//mannosyl-oligosaccharide alpha-1,2-mannosidase [EC:3.2.1.113]+ko04141//Protein processing in endoplasmic reticulum+ko00510//N-Glycan biosynthesis+ko01100//Metabolic pathways;K01230//mannosyl-oligosaccharide al…	GO:0008152//metabolic process;GO:0016021//integral component of membrane;GO:0004571//mannosyl-oligosaccharide 1,2-alpha-mannosidase activity;GO:0005509//calcium ion binding	Glycosyl hydrolase family 47	[G] KOG2431 1, 2-alpha-mannosidase	XM_025346446.1 PREDICTED: Melanaphis sacchari endoplasmic reticulum mannosyl-oligosaccharide 1,2-alpha-mannosidase (LOC112599521), transcript variant X3, mRNA	Endoplasmic reticulum mannosyl-oligosaccharide 1,2-alpha-mannosidase OS=Mus musculus OX=10090 GN=Man1b1 PE=1 SV=1	PREDICTED: endoplasmic reticulum mannosyl-oligosaccharide 1,2-alpha-mannosidase [Diuraphis noxia]
	CL711.Contig1_All	1.36	1.61	7.22	Cytoskeleton	alpha-mannosidase activity	molecular_function	Metabolism	Glycan biosynthesis and metabolism	K01231//alpha-mannosidase II [EC:3.2.1.114]+ko00510//N-Glycan biosynthesis+ko01100//Metabolic pathways;K01231//alpha-mannosidase II [EC:3.2.1.114]+ko00510//N-Glycan biosynthesis+ko01100//Metabolic pathways;K01231//alpha-mannosidase II [EC:3.2.1.114]+ko00510//N-Glycan biosynthesis+ko01100//Metabolic pathways;K01231//alpha-mannosidase II [EC:3.2.1.114]+ko00510//N-Glycan biosynthesis+ko01100//Metabo…	GO:0004559//alpha-mannosidase activity;GO:0006013//mannose metabolic process;GO:0046872//metal ion binding;GO:0016021//integral component of membrane;GO:0030246//carbohydrate binding	Glycosyl hydrolases family 38 C-terminal domain	[G] KOG1958 Glycosyl hydrolase, family 38 - alpha-mannosidase	XM_025563030.1 PREDICTED: Sipha flava alpha-mannosidase 2 (LOC112689355), transcript variant X3, mRNA	Alpha-mannosidase 2 OS=Rattus norvegicus OX=10116 GN=Man2a1 PE=1 SV=2	alpha-mannosidase 2 [Sipha flava] >XP_025418814.1 alpha-mannosidase 2 [Sipha flava] >XP_025418815.1 alpha-mannosidase 2 [Sipha flava]
	CL3257.Contig4_All	3.75	2.09	2.56	Posttranslational modification, protein turnover, chaperones	carbohydrate metabolic process	biological_process	Metabolism	Glycan biosynthesis and metabolism	K01192//beta-mannosidase [EC:3.2.1.25]+ko04142//Lysosome+ko00511//Other glycan degradation;K01192//beta-mannosidase [EC:3.2.1.25]+ko04142//Lysosome+ko00511//Other glycan degradation;K01192//beta-mannosidase [EC:3.2.1.25]+ko04142//Lysosome+ko00511//Other glycan degradation;K01192//beta-mannosidase [EC:3.2.1.25]+ko04142//Lysosome+ko00511//Other glycan degradation;K01192//beta-mannosidase [EC:3.2.1.…	GO:0005975//carbohydrate metabolic process;GO:0004553//hydrolase activity, hydrolyzing O-glycosyl compounds	--	--	--	Beta-mannosidase OS=Mus musculus OX=10090 GN=Manba PE=1 SV=1	beta-mannosidase [Sipha flava]
	CL711.Contig5_All	3.85	2.86	1.41	Cytoskeleton	--	--	Metabolism	Glycan biosynthesis and metabolism	K01231//alpha-mannosidase II [EC:3.2.1.114]+ko00510//N-Glycan biosynthesis+ko01100//Metabolic pathways;K01231//alpha-mannosidase II [EC:3.2.1.114]+ko00510//N-Glycan biosynthesis+ko01100//Metabolic pathways;K01231//alpha-mannosidase II [EC:3.2.1.114]+ko00510//N-Glycan biosynthesis+ko01100//Metabolic pathways;K01231//alpha-mannosidase II [EC:3.2.1.114]+ko00510//N-Glycan biosynthesis+ko01100//Metabo…	--	Glycosyl hydrolases family 38 N-terminal domain	[G] KOG1958 Glycosyl hydrolase, family 38 - alpha-mannosidase	XM_025563030.1 PREDICTED: Sipha flava alpha-mannosidase 2 (LOC112689355), transcript variant X3, mRNA	Alpha-mannosidase 2 OS=Rattus norvegicus OX=10116 GN=Man2a1 PE=1 SV=2	alpha-mannosidase 2 [Sipha flava] >XP_025418814.1 alpha-mannosidase 2 [Sipha flava] >XP_025418815.1 alpha-mannosidase 2 [Sipha flava]
	CL711.Contig2_All	2.77	3.64	1.53	Cytoskeleton	--	--	Metabolism	Glycan biosynthesis and metabolism	K01231//alpha-mannosidase II [EC:3.2.1.114]+ko00510//N-Glycan biosynthesis+ko01100//Metabolic pathways;K01231//alpha-mannosidase II [EC:3.2.1.114]+ko00510//N-Glycan biosynthesis+ko01100//Metabolic pathways;K01231//alpha-mannosidase II [EC:3.2.1.114]+ko00510//N-Glycan biosynthesis+ko01100//Metabolic pathways;K01231//alpha-mannosidase II [EC:3.2.1.114]+ko00510//N-Glycan biosynthesis+ko01100//Metabo…	--	Glycosyl hydrolases family 38 N-terminal domain	[G] KOG1958 Glycosyl hydrolase, family 38 - alpha-mannosidase	XM_025563030.1 PREDICTED: Sipha flava alpha-mannosidase 2 (LOC112689355), transcript variant X3, mRNA	Alpha-mannosidase 2 OS=Rattus norvegicus OX=10116 GN=Man2a1 PE=1 SV=2	alpha-mannosidase 2 [Sipha flava] >XP_025418814.1 alpha-mannosidase 2 [Sipha flava] >XP_025418815.1 alpha-mannosidase 2 [Sipha flava]
	CL289.Contig2_All	1.05	1.48	4.67	Cytoskeleton	--	--	Genetic Information Processing	Folding, sorting and degradation	K10085//ER degradation enhancer, mannosidase alpha-like 2+ko04141//Protein processing in endoplasmic reticulum;K10085//ER degradation enhancer, mannosidase alpha-like 2+ko04141//Protein processing in endoplasmic reticulum;K10085//ER degradation enhancer, mannosidase alpha-like 2+ko04141//Protein processing in endoplasmic reticulum;K10085//ER degradation enhancer, mannosidase alpha-like 2+ko04141/…	--	Glycosyl hydrolase family 47	[G] KOG2429 Glycosyl hydrolase, family 47	XM_015517321.1 PREDICTED: Diuraphis noxia ER degradation-enhancing alpha-mannosidase-like protein 2 (LOC107168053), transcript variant X2, mRNA	ER degradation-enhancing alpha-mannosidase-like protein 2 OS=Mus musculus OX=10090 GN=Edem2 PE=1 SV=1	ER degradation-enhancing alpha-mannosidase-like protein 2 [Aphis gossypii]
	Unigene12173_All	0.42	0.9	0.77	Cell wall/membrane/envelope biogenesis	hydrolase activity, hydrolyzing O-glycosyl compounds	molecular_function	Metabolism	Glycan biosynthesis and metabolism	K01192//beta-mannosidase [EC:3.2.1.25]+ko04142//Lysosome+ko00511//Other glycan degradation;K01192//beta-mannosidase [EC:3.2.1.25]+ko04142//Lysosome+ko00511//Other glycan degradation;K01192//beta-mannosidase [EC:3.2.1.25]+ko04142//Lysosome+ko00511//Other glycan degradation;K01192//beta-mannosidase [EC:3.2.1.25]+ko04142//Lysosome+ko00511//Other glycan degradation	GO:0004553//hydrolase activity, hydrolyzing O-glycosyl compounds;GO:0005975//carbohydrate metabolic process	Ig-fold domain	[G] KOG2230 Predicted beta-mannosidase	XM_025550152.1 PREDICTED: Sipha flava beta-mannosidase (LOC112680143), mRNA	Beta-mannosidase OS=Capra hircus OX=9925 GN=MANBA PE=1 SV=1	Glycoside hydrolase, family 2, immunoglobulin-like beta-sandwich,Glycosyl hydrolases family 2, sugar [Cinara cedri]
	CL3257.Contig3_All	4.23	6.11	8.65	Posttranslational modification, protein turnover, chaperones	hydrolase activity, hydrolyzing O-glycosyl compounds	molecular_function	Metabolism	Glycan biosynthesis and metabolism	K01192//beta-mannosidase [EC:3.2.1.25]+ko04142//Lysosome+ko00511//Other glycan degradation;K01192//beta-mannosidase [EC:3.2.1.25]+ko04142//Lysosome+ko00511//Other glycan degradation;K01192//beta-mannosidase [EC:3.2.1.25]+ko04142//Lysosome+ko00511//Other glycan degradation;K01192//beta-mannosidase [EC:3.2.1.25]+ko04142//Lysosome+ko00511//Other glycan degradation	GO:0004553//hydrolase activity, hydrolyzing O-glycosyl compounds;GO:0005975//carbohydrate metabolic process	Cytidine and deoxycytidylate deaminase zinc-binding region	[F] KOG1018 Cytosine deaminase FCY1 and related enzymes	XM_022312995.1 PREDICTED: Myzus persicae beta-mannosidase (LOC111032603), mRNA	Beta-mannosidase OS=Capra hircus OX=9925 GN=MANBA PE=1 SV=1	Glycoside hydrolase, family 2, immunoglobulin-like beta-sandwich,Glycosyl hydrolases family 2, sugar [Cinara cedri]
	CL3257.Contig2_All	2	3.93	0.67	Posttranslational modification, protein turnover, chaperones	carbohydrate metabolic process	biological_process	Metabolism	Glycan biosynthesis and metabolism	K01192//beta-mannosidase [EC:3.2.1.25]+ko04142//Lysosome+ko00511//Other glycan degradation;K01192//beta-mannosidase [EC:3.2.1.25]+ko04142//Lysosome+ko00511//Other glycan degradation;K01192//beta-mannosidase [EC:3.2.1.25]+ko04142//Lysosome+ko00511//Other glycan degradation;K01192//beta-mannosidase [EC:3.2.1.25]+ko04142//Lysosome+ko00511//Other glycan degradation	GO:0005975//carbohydrate metabolic process;GO:0004553//hydrolase activity, hydrolyzing O-glycosyl compounds	Cytidine and deoxycytidylate deaminase zinc-binding region	[F] KOG1018 Cytosine deaminase FCY1 and related enzymes	XM_025550152.1 PREDICTED: Sipha flava beta-mannosidase (LOC112680143), mRNA	Beta-mannosidase OS=Bos taurus OX=9913 GN=MANBA PE=1 SV=1	beta-mannosidase [Sipha flava]
	CL3887.Contig2_All	1.93	1.81	2.33	General function prediction only	metabolic process	biological_process	Metabolism	Glycan biosynthesis and metabolism	K01230//mannosyl-oligosaccharide alpha-1,2-mannosidase [EC:3.2.1.113]+ko04141//Protein processing in endoplasmic reticulum+ko00510//N-Glycan biosynthesis+ko01100//Metabolic pathways;K01230//mannosyl-oligosaccharide alpha-1,2-mannosidase [EC:3.2.1.113]+ko04141//Protein processing in endoplasmic reticulum+ko00510//N-Glycan biosynthesis+ko01100//Metabolic pathways;K01230//mannosyl-oligosaccharide al…	GO:0008152//metabolic process;GO:0005509//calcium ion binding;GO:0004571//mannosyl-oligosaccharide 1,2-alpha-mannosidase activity;GO:0016021//integral component of membrane	Glycosyl hydrolase family 47	[G] KOG2431 1, 2-alpha-mannosidase	XM_025346446.1 PREDICTED: Melanaphis sacchari endoplasmic reticulum mannosyl-oligosaccharide 1,2-alpha-mannosidase (LOC112599521), transcript variant X3, mRNA	Endoplasmic reticulum mannosyl-oligosaccharide 1,2-alpha-mannosidase OS=Mus musculus OX=10090 GN=Man1b1 PE=1 SV=1	PREDICTED: endoplasmic reticulum mannosyl-oligosaccharide 1,2-alpha-mannosidase [Diuraphis noxia]
	CL711.Contig6_All	2.6	1.54	1.42	Cytoskeleton	alpha-mannosidase activity	molecular_function	Metabolism	Glycan biosynthesis and metabolism	K01231//alpha-mannosidase II [EC:3.2.1.114]+ko00510//N-Glycan biosynthesis+ko01100//Metabolic pathways;K01231//alpha-mannosidase II [EC:3.2.1.114]+ko00510//N-Glycan biosynthesis+ko01100//Metabolic pathways	GO:0004559//alpha-mannosidase activity;GO:0046872//metal ion binding;GO:0030246//carbohydrate binding;GO:0006013//mannose metabolic process	MAE_28990/MAE_18760-like HEPN	--	--	--	alpha-mannosidase 2 [Sipha flava] >XP_025418814.1 alpha-mannosidase 2 [Sipha flava] >XP_025418815.1 alpha-mannosidase 2 [Sipha flava]
	Unigene5668_All	2.42	2.84	0.12	Transcription	--	--	Metabolism	Glycan biosynthesis and metabolism	K12311//lysosomal alpha-mannosidase [EC:3.2.1.24]+ko04142//Lysosome+ko00511//Other glycan degradation;K12311//lysosomal alpha-mannosidase [EC:3.2.1.24]+ko04142//Lysosome+ko00511//Other glycan degradation;K12311//lysosomal alpha-mannosidase [EC:3.2.1.24]+ko04142//Lysosome+ko00511//Other glycan degradation;K12311//lysosomal alpha-mannosidase [EC:3.2.1.24]+ko04142//Lysosome+ko00511//Other glycan deg…	--	Glycosyl hydrolases family 38 N-terminal domain	[G] KOG1959 Glycosyl hydrolase, family 38 - alpha-mannosidase	XM_015517410.1 PREDICTED: Diuraphis noxia lysosomal alpha-mannosidase-like (LOC107168111), mRNA	Lysosomal alpha-mannosidase OS=Bos taurus OX=9913 GN=MAN2B1 PE=1 SV=4	lysosomal alpha-mannosidase-like [Melanaphis sacchari]
	CL3485.Contig2_All	1.54	1.41	1.64	Posttranslational modification, protein turnover, chaperones	--	--	Genetic Information Processing	Folding, sorting and degradation	K10086//ER degradation enhancer, mannosidase alpha-like 3+ko04141//Protein processing in endoplasmic reticulum;K10086//ER degradation enhancer, mannosidase alpha-like 3+ko04141//Protein processing in endoplasmic reticulum;K10086//ER degradation enhancer, mannosidase alpha-like 3+ko04141//Protein processing in endoplasmic reticulum;K10086//ER degradation enhancer, mannosidase alpha-like 3+ko04141/…	--	Glycosyl hydrolase family 47	[G] KOG2430 Glycosyl hydrolase, family 47	XM_001946233.2 PREDICTED: Acyrthosiphon pisum ER degradation-enhancing alpha-mannosidase-like protein 3 (LOC100161586), mRNA	ER degradation-enhancing alpha-mannosidase-like protein 3 OS=Mus musculus OX=10090 GN=Edem3 PE=1 SV=2	ER degradation-enhancing alpha-mannosidase-like protein 3 [Melanaphis sacchari]
	Unigene19875_All	0	0.56	2.47	Carbohydrate transport and metabolism	--	--	Metabolism	Glycan biosynthesis and metabolism	K12311//lysosomal alpha-mannosidase [EC:3.2.1.24]+ko04142//Lysosome+ko00511//Other glycan degradation;K12311//lysosomal alpha-mannosidase [EC:3.2.1.24]+ko04142//Lysosome+ko00511//Other glycan degradation;K12311//lysosomal alpha-mannosidase [EC:3.2.1.24]+ko04142//Lysosome+ko00511//Other glycan degradation;K12311//lysosomal alpha-mannosidase [EC:3.2.1.24]+ko04142//Lysosome+ko00511//Other glycan deg…	--	--	[G] KOG1959 Glycosyl hydrolase, family 38 - alpha-mannosidase	XM_015517410.1 PREDICTED: Diuraphis noxia lysosomal alpha-mannosidase-like (LOC107168111), mRNA	Lysosomal alpha-mannosidase OS=Felis catus OX=9685 GN=MAN2B1 PE=2 SV=1	lysosomal alpha-mannosidase [Acyrthosiphon pisum]
	CL289.Contig3_All	1.28	0.98	0.76	Cytoskeleton	--	--	Genetic Information Processing	Folding, sorting and degradation	K10085//ER degradation enhancer, mannosidase alpha-like 2+ko04141//Protein processing in endoplasmic reticulum;K10085//ER degradation enhancer, mannosidase alpha-like 2+ko04141//Protein processing in endoplasmic reticulum;K10085//ER degradation enhancer, mannosidase alpha-like 2+ko04141//Protein processing in endoplasmic reticulum;K10085//ER degradation enhancer, mannosidase alpha-like 2+ko04141/…	--	Glycosyl hydrolase family 47	[G] KOG2429 Glycosyl hydrolase, family 47	XM_025347456.1 PREDICTED: Melanaphis sacchari ER degradation-enhancing alpha-mannosidase-like protein 2 (LOC112600272), mRNA	ER degradation-enhancing alpha-mannosidase-like protein 2 OS=Mus musculus OX=10090 GN=Edem2 PE=1 SV=1	ER degradation-enhancing alpha-mannosidase-like protein 2 [Myzus persicae]
	CL1134.Contig2_All	0.87	0.28	0.85	--	--	--	Metabolism	Glycan biosynthesis and metabolism	K01230//mannosyl-oligosaccharide alpha-1,2-mannosidase [EC:3.2.1.113]+ko04141//Protein processing in endoplasmic reticulum+ko00510//N-Glycan biosynthesis+ko01100//Metabolic pathways;K01230//mannosyl-oligosaccharide alpha-1,2-mannosidase [EC:3.2.1.113]+ko04141//Protein processing in endoplasmic reticulum+ko00510//N-Glycan biosynthesis+ko01100//Metabolic pathways;K01230//mannosyl-oligosaccharide al…	--	Glycosyl hydrolase family 47	[G] KOG2204 Mannosyl-oligosaccharide alpha-1,2-mannosidase and related glycosyl hydrolases	XM_015518389.1 PREDICTED: Diuraphis noxia mannosyl-oligosaccharide alpha-1,2-mannosidase IA-like (LOC107168850), mRNA	Mannosyl-oligosaccharide alpha-1,2-mannosidase IA OS=Drosophila melanogaster OX=7227 GN=alpha-Man-Ia PE=2 SV=2	mannosyl-oligosaccharide alpha-1,2-mannosidase IA-like [Melanaphis sacchari]
	Unigene14704_All	0.08	0.04	1.84	Carbohydrate transport and metabolism	--	--	Metabolism	Glycan biosynthesis and metabolism	K12311//lysosomal alpha-mannosidase [EC:3.2.1.24]+ko04142//Lysosome+ko00511//Other glycan degradation;K12311//lysosomal alpha-mannosidase [EC:3.2.1.24]+ko04142//Lysosome+ko00511//Other glycan degradation;K12311//lysosomal alpha-mannosidase [EC:3.2.1.24]+ko04142//Lysosome+ko00511//Other glycan degradation;K12311//lysosomal alpha-mannosidase [EC:3.2.1.24]+ko04142//Lysosome+ko00511//Other glycan deg…	--	Glycosyl hydrolases family 38 N-terminal domain	[G] KOG1959 Glycosyl hydrolase, family 38 - alpha-mannosidase	XM_015517410.1 PREDICTED: Diuraphis noxia lysosomal alpha-mannosidase-like (LOC107168111), mRNA	Lysosomal alpha-mannosidase OS=Bos taurus OX=9913 GN=MAN2B1 PE=1 SV=4	lysosomal alpha-mannosidase-like [Sipha flava]
	CL711.Contig3_All	0	0	1.54	Cytoskeleton	metal ion binding	molecular_function	Metabolism	Glycan biosynthesis and metabolism	K01231//alpha-mannosidase II [EC:3.2.1.114]+ko00510//N-Glycan biosynthesis+ko01100//Metabolic pathways;K01231//alpha-mannosidase II [EC:3.2.1.114]+ko00510//N-Glycan biosynthesis+ko01100//Metabolic pathways	GO:0046872//metal ion binding;GO:0006013//mannose metabolic process;GO:0004559//alpha-mannosidase activity;GO:0030246//carbohydrate binding	MAE_28990/MAE_18760-like HEPN	--	--	--	alpha-mannosidase 2 [Sipha flava] >XP_025418814.1 alpha-mannosidase 2 [Sipha flava] >XP_025418815.1 alpha-mannosidase 2 [Sipha flava]
	Unigene16505_All	0.9	0.43	0	Carbohydrate transport and metabolism	--	--	Metabolism	Glycan biosynthesis and metabolism	K01192//beta-mannosidase [EC:3.2.1.25]+ko04142//Lysosome+ko00511//Other glycan degradation;K01192//beta-mannosidase [EC:3.2.1.25]+ko04142//Lysosome+ko00511//Other glycan degradation	--	--	--	--	--	PREDICTED: beta-mannosidase [Diuraphis noxia]
	CL289.Contig4_All	0.31	0.33	0	Cytoskeleton	--	--	Genetic Information Processing	Folding, sorting and degradation	K10085//ER degradation enhancer, mannosidase alpha-like 2+ko04141//Protein processing in endoplasmic reticulum;K10085//ER degradation enhancer, mannosidase alpha-like 2+ko04141//Protein processing in endoplasmic reticulum;K10085//ER degradation enhancer, mannosidase alpha-like 2+ko04141//Protein processing in endoplasmic reticulum;K10085//ER degradation enhancer, mannosidase alpha-like 2+ko04141/…	--	Glycosyl hydrolase family 47	[G] KOG2429 Glycosyl hydrolase, family 47	XM_025347456.1 PREDICTED: Melanaphis sacchari ER degradation-enhancing alpha-mannosidase-like protein 2 (LOC112600272), mRNA	ER degradation-enhancing alpha-mannosidase-like protein 2 OS=Mus musculus OX=10090 GN=Edem2 PE=1 SV=1	ER degradation-enhancing alpha-mannosidase-like protein 2 [Melanaphis sacchari]
	CL711.Contig4_All	0	0	0.04	Cytoskeleton	carbohydrate binding	molecular_function	Metabolism	Glycan biosynthesis and metabolism	K01231//alpha-mannosidase II [EC:3.2.1.114]+ko00510//N-Glycan biosynthesis+ko01100//Metabolic pathways;K01231//alpha-mannosidase II [EC:3.2.1.114]+ko00510//N-Glycan biosynthesis+ko01100//Metabolic pathways;K01231//alpha-mannosidase II [EC:3.2.1.114]+ko00510//N-Glycan biosynthesis+ko01100//Metabolic pathways;K01231//alpha-mannosidase II [EC:3.2.1.114]+ko00510//N-Glycan biosynthesis+ko01100//Metabo…	GO:0030246//carbohydrate binding;GO:0006013//mannose metabolic process;GO:0046872//metal ion binding;GO:0016021//integral component of membrane;GO:0004559//alpha-mannosidase activity	Glycosyl hydrolases family 38 N-terminal domain	[G] KOG1958 Glycosyl hydrolase, family 38 - alpha-mannosidase	XM_025563030.1 PREDICTED: Sipha flava alpha-mannosidase 2 (LOC112689355), transcript variant X3, mRNA	Alpha-mannosidase 2 OS=Rattus norvegicus OX=10116 GN=Man2a1 PE=1 SV=2	alpha-mannosidase 2 [Sipha flava] >XP_025418814.1 alpha-mannosidase 2 [Sipha flava] >XP_025418815.1 alpha-mannosidase 2 [Sipha flava]
	Unigene3389_All	0.27	1.82	6.32	Transcription	--	--	Metabolism	Carbohydrate metabolism	K01229//lactase-phlorizin hydrolase [EC:3.2.1.108 3.2.1.62]+ko00052//Galactose metabolism+ko04973//Carbohydrate digestion and absorption+ko01100//Metabolic pathways;K01229//lactase-phlorizin hydrolase [EC:3.2.1.108 3.2.1.62]+ko00052//Galactose metabolism+ko04973//Carbohydrate digestion and absorption+ko01100//Metabolic pathways;K01229//lactase-phlorizin hydrolase [EC:3.2.1.108 3.2.1.62]+ko00052//…	--	Glycosyl hydrolase family 1	[G] KOG0626 Beta-glucosidase, lactase phlorizinhydrolase, and related proteins	XM_025565509.1 PREDICTED: Sipha flava myrosinase 1-like (LOC112691327), mRNA	Myrosinase 1 OS=Brevicoryne brassicae OX=69196 PE=1 SV=1	myrosinase 1-like [Aphis gossypii] >XP_027839519.1 myrosinase 1-like [Aphis gossypii]
	CL4525.Contig2_All	0.49	3.4	16.12	Signal transduction mechanisms	--	--	Metabolism	Carbohydrate metabolism	K01229//lactase-phlorizin hydrolase [EC:3.2.1.108 3.2.1.62]+ko00052//Galactose metabolism+ko04973//Carbohydrate digestion and absorption+ko01100//Metabolic pathways;K01229//lactase-phlorizin hydrolase [EC:3.2.1.108 3.2.1.62]+ko00052//Galactose metabolism+ko04973//Carbohydrate digestion and absorption+ko01100//Metabolic pathways;K01229//lactase-phlorizin hydrolase [EC:3.2.1.108 3.2.1.62]+ko00052//…	--	Glycosyl hydrolase family 1	[G] KOG0626 Beta-glucosidase, lactase phlorizinhydrolase, and related proteins	XM_026952625.1 PREDICTED: Rhopalosiphum maidis myrosinase 1-like (LOC113550656), mRNA	Cytosolic beta-glucosidase OS=Pongo abelii OX=9601 GN=GBA3 PE=2 SV=1	hypothetical protein AGLY_005486 [Aphis glycines]
	Unigene14994_All	0.1	1.26	3.42	Carbohydrate transport and metabolism	--	--	Metabolism	Carbohydrate metabolism	K01229//lactase-phlorizin hydrolase [EC:3.2.1.108 3.2.1.62]+ko00052//Galactose metabolism+ko04973//Carbohydrate digestion and absorption+ko01100//Metabolic pathways;K01229//lactase-phlorizin hydrolase [EC:3.2.1.108 3.2.1.62]+ko00052//Galactose metabolism+ko04973//Carbohydrate digestion and absorption+ko01100//Metabolic pathways;K01229//lactase-phlorizin hydrolase [EC:3.2.1.108 3.2.1.62]+ko00052//…	--	Glycosyl hydrolase family 1	[G] KOG0626 Beta-glucosidase, lactase phlorizinhydrolase, and related proteins	--	Cytosolic beta-glucosidase OS=Homo sapiens OX=9606 GN=GBA3 PE=1 SV=2	myrosinase 1-like [Myzus persicae] >XP_022169351.1 myrosinase 1-like [Myzus persicae]
	Unigene11869_All	0.1	0.4	1.69	Cell wall/membrane/envelope biogenesis	--	--	Metabolism	Carbohydrate metabolism	K01229//lactase-phlorizin hydrolase [EC:3.2.1.108 3.2.1.62]+ko00052//Galactose metabolism+ko04973//Carbohydrate digestion and absorption+ko01100//Metabolic pathways;K01229//lactase-phlorizin hydrolase [EC:3.2.1.108 3.2.1.62]+ko00052//Galactose metabolism+ko04973//Carbohydrate digestion and absorption+ko01100//Metabolic pathways;K01229//lactase-phlorizin hydrolase [EC:3.2.1.108 3.2.1.62]+ko00052//…	--	Glycosyl hydrolase family 1	[G] KOG0626 Beta-glucosidase, lactase phlorizinhydrolase, and related proteins	--	Lactase-phlorizin hydrolase OS=Rattus norvegicus OX=10116 GN=Lct PE=2 SV=2	hypothetical protein AGLY_010065 [Aphis glycines]
	Unigene14488_All	17.26	13.24	14.33	Carbohydrate transport and metabolism	N-glycan processing	biological_process	Genetic Information Processing	Folding, sorting and degradation	K08288//protein kinase C substrate 80K-H+ko04141//Protein processing in endoplasmic reticulum;K08288//protein kinase C substrate 80K-H+ko04141//Protein processing in endoplasmic reticulum;K08288//protein kinase C substrate 80K-H+ko04141//Protein processing in endoplasmic reticulum;K08288//protein kinase C substrate 80K-H+ko04141//Protein processing in endoplasmic reticulum	GO:0006491//N-glycan processing;GO:0016021//integral component of membrane;GO:0005509//calcium ion binding;GO:0006491//N-glycan processing	Glucosidase II beta subunit-like	[T] KOG2397 Protein kinase C substrate, 80 KD protein, heavy chain	XM_025341208.1 PREDICTED: Melanaphis sacchari glucosidase 2 subunit beta-like (LOC112595833), mRNA	Glutamic acid-rich protein OS=Plasmodium falciparum (isolate FC27 / Papua New Guinea) OX=5837 GN=GARP PE=4 SV=1	glucosidase 2 subunit beta-like [Myzus persicae]
	Unigene11535_All	6.66	9.62	12.09	Cell wall/membrane/envelope biogenesis	carbohydrate binding	molecular_function	Metabolism	Glycan biosynthesis and metabolism	K05546//mannosyl-oligosaccharide alpha-1,3-glucosidase [EC:3.2.1.207]+ko04141//Protein processing in endoplasmic reticulum+ko00510//N-Glycan biosynthesis+ko01100//Metabolic pathways;K05546//mannosyl-oligosaccharide alpha-1,3-glucosidase [EC:3.2.1.207]+ko04141//Protein processing in endoplasmic reticulum+ko00510//N-Glycan biosynthesis+ko01100//Metabolic pathways;K05546//mannosyl-oligosaccharide al…	GO:0030246//carbohydrate binding;GO:0004553//hydrolase activity, hydrolyzing O-glycosyl compounds;GO:0005975//carbohydrate metabolic process	Glycosyl hydrolases family 31	[GMO] KOG1066 Glucosidase II catalytic (alpha) subunit and related enzymes, glycosyl hydrolase family 31	XM_025343556.1 PREDICTED: Melanaphis sacchari neutral alpha-glucosidase AB (LOC112597485), mRNA	Neutral alpha-glucosidase AB OS=Sus scrofa OX=9823 GN=GANAB PE=1 SV=1	neutral alpha-glucosidase AB [Myzus persicae]
	CL1316.Contig1_All	6.64	5.46	4.08	Cytoskeleton	mannosyl-oligosaccharide glucosidase activity	molecular_function	Metabolism	Glycan biosynthesis and metabolism	K01228//mannosyl-oligosaccharide glucosidase [EC:3.2.1.106]+ko04141//Protein processing in endoplasmic reticulum+ko00510//N-Glycan biosynthesis+ko01100//Metabolic pathways;K01228//mannosyl-oligosaccharide glucosidase [EC:3.2.1.106]+ko04141//Protein processing in endoplasmic reticulum+ko00510//N-Glycan biosynthesis+ko01100//Metabolic pathways;K01228//mannosyl-oligosaccharide glucosidase [EC:3.2.1.…	GO:0004573//mannosyl-oligosaccharide glucosidase activity;GO:0016021//integral component of membrane;GO:0009311//oligosaccharide metabolic process	Glycosyl hydrolase family 63 C-terminal domain	[G] KOG2161 Glucosidase I	XM_001949230.5 PREDICTED: Acyrthosiphon pisum mannosyl-oligosaccharide glucosidase (LOC100159015), mRNA	Mannosyl-oligosaccharide glucosidase OS=Homo sapiens OX=9606 GN=MOGS PE=1 SV=5	mannosyl-oligosaccharide glucosidase [Acyrthosiphon pisum]
	CL4505.Contig2_All	3.77	4.21	3.27	Signal transduction mechanisms	carbohydrate binding	molecular_function	Metabolism	Carbohydrate metabolism	K12316//lysosomal alpha-glucosidase [EC:3.2.1.20]+ko04142//Lysosome+ko00052//Galactose metabolism+ko00500//Starch and sucrose metabolism+ko01100//Metabolic pathways;K12316//lysosomal alpha-glucosidase [EC:3.2.1.20]+ko04142//Lysosome+ko00052//Galactose metabolism+ko00500//Starch and sucrose metabolism+ko01100//Metabolic pathways;K12316//lysosomal alpha-glucosidase [EC:3.2.1.20]+ko04142//Lysosome+k…	GO:0030246//carbohydrate binding;GO:0004553//hydrolase activity, hydrolyzing O-glycosyl compounds;GO:0016021//integral component of membrane;GO:0005975//carbohydrate metabolic process	Glycosyl hydrolases family 31	[G] KOG1065 Maltase glucoamylase and related hydrolases, glycosyl hydrolase family 31	XM_001952596.5 PREDICTED: Acyrthosiphon pisum lysosomal alpha-glucosidase (LOC100160797), mRNA	Lysosomal alpha-glucosidase OS=Homo sapiens OX=9606 GN=GAA PE=1 SV=4	lysosomal alpha-glucosidase [Acyrthosiphon pisum]
	CL4505.Contig1_All	2.86	1.69	3.85	Signal transduction mechanisms	hydrolase activity, hydrolyzing O-glycosyl compounds	molecular_function	Metabolism	Carbohydrate metabolism	K12316//lysosomal alpha-glucosidase [EC:3.2.1.20]+ko04142//Lysosome+ko00052//Galactose metabolism+ko00500//Starch and sucrose metabolism+ko01100//Metabolic pathways;K12316//lysosomal alpha-glucosidase [EC:3.2.1.20]+ko04142//Lysosome+ko00052//Galactose metabolism+ko00500//Starch and sucrose metabolism+ko01100//Metabolic pathways;K12316//lysosomal alpha-glucosidase [EC:3.2.1.20]+ko04142//Lysosome+k…	GO:0004553//hydrolase activity, hydrolyzing O-glycosyl compounds;GO:0016021//integral component of membrane;GO:0030246//carbohydrate binding;GO:0005975//carbohydrate metabolic process	Glycosyl hydrolases family 31	[G] KOG1065 Maltase glucoamylase and related hydrolases, glycosyl hydrolase family 31	XM_001952596.5 PREDICTED: Acyrthosiphon pisum lysosomal alpha-glucosidase (LOC100160797), mRNA	Lysosomal alpha-glucosidase OS=Homo sapiens OX=9606 GN=GAA PE=1 SV=4	lysosomal alpha-glucosidase [Acyrthosiphon pisum]
	CL4284.Contig2_All	1.52	1.38	0.46	Amino acid transport and metabolism	integral component of membrane	cellular_component	--	--	--	GO:0016021//integral component of membrane;GO:0005975//carbohydrate metabolic process;GO:0019242//methylglyoxal biosynthetic process;GO:0008929//methylglyoxal synthase activity;GO:0004553//hydrolase activity, hydrolyzing O-glycosyl compounds;GO:0019242//methylglyoxal biosynthetic process	Glycosyl hydrolases family 31	[G] KOG1065 Maltase glucoamylase and related hydrolases, glycosyl hydrolase family 31	XM_026959294.1 PREDICTED: Rhopalosiphum maidis myogenesis-regulating glycosidase (LOC113555020), mRNA	SITS-binding protein OS=Tetronarce californica OX=7787 PE=1 SV=2	uncharacterized family 31 glucosidase KIAA1161 isoform X2 [Myzus persicae]
	CL3462.Contig1_All	0.23	0.41	0.4	Posttranslational modification, protein turnover, chaperones	--	--	Genetic Information Processing	Folding, sorting and degradation	K08288//protein kinase C substrate 80K-H+ko04141//Protein processing in endoplasmic reticulum;K08288//protein kinase C substrate 80K-H+ko04141//Protein processing in endoplasmic reticulum;K08288//protein kinase C substrate 80K-H+ko04141//Protein processing in endoplasmic reticulum;K08288//protein kinase C substrate 80K-H+ko04141//Protein processing in endoplasmic reticulum;K08288//protein kinase …	--	--	[T] KOG2397 Protein kinase C substrate, 80 KD protein, heavy chain	XM_022326153.1 PREDICTED: Myzus persicae glucosidase 2 subunit beta-like (LOC111041753), mRNA	--	glucosidase 2 subunit beta-like [Myzus persicae]
	Unigene20259_All	0	0.85	0	Signal transduction mechanisms	--	--	--	--	--	--	--	--	--	--	PREDICTED: probable beta-glucosidase btgE [Plutella xylostella]
	CL1316.Contig2_All	0.29	0	0.51	Cytoskeleton	integral component of membrane	cellular_component	Metabolism	Glycan biosynthesis and metabolism	K01228//mannosyl-oligosaccharide glucosidase [EC:3.2.1.106]+ko04141//Protein processing in endoplasmic reticulum+ko00510//N-Glycan biosynthesis+ko01100//Metabolic pathways;K01228//mannosyl-oligosaccharide glucosidase [EC:3.2.1.106]+ko04141//Protein processing in endoplasmic reticulum+ko00510//N-Glycan biosynthesis+ko01100//Metabolic pathways	GO:0016021//integral component of membrane;GO:0009311//oligosaccharide metabolic process;GO:0004573//mannosyl-oligosaccharide glucosidase activity	--	--	--	--	mannosyl-oligosaccharide glucosidase [Myzus persicae]
Peptidase
	CL664.Contig3_All	--	--	--	Cytoskeleton	--	--	--	--	K09611//probable aminopeptidase NPEPL1 [EC:3.4.11.-];K09611//probable aminopeptidase NPEPL1 [EC:3.4.11.-];K09611//probable aminopeptidase NPEPL1 [EC:3.4.11.-];K09611//probable aminopeptidase NPEPL1 [EC:3.4.11.-];K09611//probable aminopeptidase NPEPL1 [EC:3.4.11.-]	--	Cytosol aminopeptidase family, catalytic domain	[T] KOG0037 Ca2+-binding protein, EF-Hand protein superfamily	XM_015518173.1 PREDICTED: Diuraphis noxia probable aminopeptidase NPEPL1 (LOC107168683), transcript variant X2, mRNA	Probable aminopeptidase NPEPL1 OS=Pongo abelii OX=9601 GN=NPEPL1 PE=3 SV=2	probable aminopeptidase NPEPL1 [Aphis gossypii] >XP_027844835.1 probable aminopeptidase NPEPL1 [Aphis gossypii]
	Unigene15105_All	--	--	--	Carbohydrate transport and metabolism	positive regulation of translational elongation	biological_process	Genetic Information Processing	Translation	K03250//translation initiation factor 3 subunit E+ko03013//RNA transport+ko05160//Hepatitis C	GO:0045901//positive regulation of translational elongation;GO:0016570//histone modification;GO:0006368//transcription elongation from RNA polymerase II promoter;GO:0003746//translation elongation factor activity;GO:0003743//translation initiation factor activity;GO:0045901//positive regulation of translational elongation;GO:0045905//positive regulation of translational termination;GO:0016593//Cd…	--	--	LN590714.1 Cyprinus carpio genome assembly common carp genome, scaffold: LG27, chromosome: 27	--	Aminopeptidase N [Camponotus floridanus]
	Unigene7613_All	--	--	--	Transcription	aminopeptidase activity	molecular_function	Genetic Information Processing	Translation	K03250//translation initiation factor 3 subunit E+ko03013//RNA transport+ko05160//Hepatitis C	GO:0004177//aminopeptidase activity;GO:0051056//regulation of small GTPase mediated signal transduction;GO:0008270//zinc ion binding;GO:0008237//metallopeptidase activity;GO:0016021//integral component of membrane;GO:0051056//regulation of small GTPase mediated signal transduction;GO:0005096//GTPase activator activity;GO:0051056//regulation of small GTPase mediated signal transduction;GO:0051056/…	--	--	CP020675.1 Oryzias latipes strain Hd-rR chromosome 11 sequence	--	Aminopeptidase N [Camponotus floridanus]
	CL4738.Contig3_All	169.64	116.62	65.3	Signal transduction mechanisms	aminopeptidase activity	molecular_function	--	--	K13696//abhydrolase domain-containing protein 1/3;K13696//abhydrolase domain-containing protein 1/3;K13696//abhydrolase domain-containing protein 1/3;K13696//abhydrolase domain-containing protein 1/3;K13696//abhydrolase domain-containing protein 1/3	GO:0004177//aminopeptidase activity;GO:0016021//integral component of membrane	Serine aminopeptidase, S33	[R] KOG1838 Alpha/beta hydrolase	--	Phospholipase ABHD3 OS=Homo sapiens OX=9606 GN=ABHD3 PE=2 SV=2	Serine aminopeptidase, S33,Alpha/Beta hydrolase fold,AB hydrolase 4 family [Cinara cedri]
	Unigene3200_All	44.82	79.38	59.33	Transcription	positive regulation of translational termination	biological_process	Genetic Information Processing	Translation	K03250//translation initiation factor 3 subunit E+ko03013//RNA transport+ko05160//Hepatitis C	GO:0045905//positive regulation of translational termination;GO:0051056//regulation of small GTPase mediated signal transduction;GO:0045901//positive regulation of translational elongation;GO:0045905//positive regulation of translational termination;GO:0004177//aminopeptidase activity;GO:0051056//regulation of small GTPase mediated signal transduction;GO:0045905//positive regulation of translatio…	--	--	LR584418.1 Salmo trutta genome assembly, chromosome: 29	--	Aminopeptidase N [Camponotus floridanus]
	Unigene4026_All	62.3	39.38	57.93	Transcription	--	--	--	--	K01265//methionyl aminopeptidase [EC:3.4.11.18];K01265//methionyl aminopeptidase [EC:3.4.11.18];K01265//methionyl aminopeptidase [EC:3.4.11.18]	--	Metallopeptidase family M24	[O] KOG2738 Putative methionine aminopeptidase	XM_027998738.1 PREDICTED: Aphis gossypii methionine aminopeptidase 1D, mitochondrial (LOC114133116), mRNA	Methionine aminopeptidase 1D, mitochondrial OS=Homo sapiens OX=9606 GN=METAP1D PE=1 SV=1	methionine aminopeptidase 1D, mitochondrial [Rhopalosiphum maidis]
	CL4052.Contig2_All	53.36	68.23	37.23	Function unknown	--	--	Metabolism	Metabolism of other amino acids	K11140//aminopeptidase N [EC:3.4.11.2]+ko04640//Hematopoietic cell lineage+ko04614//Renin-angiotensin system+ko00480//Glutathione metabolism+ko01100//Metabolic pathways;K11140//aminopeptidase N [EC:3.4.11.2]+ko04640//Hematopoietic cell lineage+ko04614//Renin-angiotensin system+ko00480//Glutathione metabolism+ko01100//Metabolic pathways;K11140//aminopeptidase N [EC:3.4.11.2]+ko04640//Hematopoietic…	--	ERAP1-like C-terminal domain	[T] LSE0513 C 7-transmembrane receptor	XM_026951877.1 PREDICTED: Rhopalosiphum maidis aminopeptidase N-like (LOC113550176), transcript variant X2, mRNA	Keratinocyte proline-rich protein OS=Rattus norvegicus OX=10116 GN=Kprp PE=2 SV=1	aminopeptidase N-like isoform X2 [Rhopalosiphum maidis]
	Unigene13630_All	50.37	56.61	21.1	Carbohydrate transport and metabolism	aminopeptidase activity	molecular_function	Metabolism	Metabolism of other amino acids	K11140//aminopeptidase N [EC:3.4.11.2]+ko04640//Hematopoietic cell lineage+ko04614//Renin-angiotensin system+ko00480//Glutathione metabolism+ko01100//Metabolic pathways;K11140//aminopeptidase N [EC:3.4.11.2]+ko04640//Hematopoietic cell lineage+ko04614//Renin-angiotensin system+ko00480//Glutathione metabolism+ko01100//Metabolic pathways;K11140//aminopeptidase N [EC:3.4.11.2]+ko04640//Hematopoietic…	GO:0004177//aminopeptidase activity;GO:0008237//metallopeptidase activity;GO:0016021//integral component of membrane;GO:0008270//zinc ion binding	ERAP1-like C-terminal domain	[TZ] KOG1922 Rho GTPase effector BNI1 and related formins	XM_027997686.1 PREDICTED: Aphis gossypii formin-like protein 7 (LOC114132275), mRNA	Protein cappuccino OS=Drosophila melanogaster OX=7227 GN=capu PE=1 SV=2	aminopeptidase N-like isoform X2 [Melanaphis sacchari]
	CL473.Contig3_All	48.23	33.55	33.99	Signal transduction mechanisms	aminopeptidase activity	molecular_function	--	--	--	GO:0004177//aminopeptidase activity;GO:0051056//regulation of small GTPase mediated signal transduction;GO:0008270//zinc ion binding;GO:0051056//regulation of small GTPase mediated signal transduction;GO:0051056//regulation of small GTPase mediated signal transduction;GO:0051056//regulation of small GTPase mediated signal transduction;GO:0005096//GTPase activator activity;GO:0008237//metallopepti…	--	--	XM_027993411.1 PREDICTED: Aphis gossypii ABC transporter G family member 20 (LOC114128824), transcript variant X1, mRNA	--	Aminopeptidase N [Camponotus floridanus]
	Unigene13632_All	38.99	21.99	47.8	Carbohydrate transport and metabolism	integral component of membrane	cellular_component	Metabolism	Metabolism of other amino acids	K11140//aminopeptidase N [EC:3.4.11.2]+ko04640//Hematopoietic cell lineage+ko04614//Renin-angiotensin system+ko00480//Glutathione metabolism+ko01100//Metabolic pathways;K11140//aminopeptidase N [EC:3.4.11.2]+ko04640//Hematopoietic cell lineage+ko04614//Renin-angiotensin system+ko00480//Glutathione metabolism+ko01100//Metabolic pathways;K11140//aminopeptidase N [EC:3.4.11.2]+ko04640//Hematopoietic…	GO:0016021//integral component of membrane;GO:0004177//aminopeptidase activity;GO:0008237//metallopeptidase activity;GO:0008270//zinc ion binding	ERAP1-like C-terminal domain	[TZ] KOG1922 Rho GTPase effector BNI1 and related formins	XM_027997686.1 PREDICTED: Aphis gossypii formin-like protein 7 (LOC114132275), mRNA	Protein cappuccino OS=Drosophila melanogaster OX=7227 GN=capu PE=1 SV=2	aminopeptidase N-like isoform X2 [Melanaphis sacchari]
	Unigene5768_All	26.98	36.97	32.02	Transcription	BRISC complex	cellular_component	Genetic Information Processing	Translation	K03250//translation initiation factor 3 subunit E+ko03013//RNA transport+ko05160//Hepatitis C	GO:0070552//BRISC complex;GO:0070552//BRISC complex;GO:0070531//BRCA1-A complex;GO:0051056//regulation of small GTPase mediated signal transduction;GO:0034765//regulation of ion transmembrane transport;GO:0051056//regulation of small GTPase mediated signal transduction;GO:0005245//voltage-gated calcium channel activity;GO:0008237//metallopeptidase activity;GO:0034765//regulation of ion transmembr…	Frag1/DRAM/Sfk1 family	[T] KOG3979 FGF receptor activating protein 1	XM_015520243.1 PREDICTED: Diuraphis noxia post-GPI attachment to proteins factor 2-like (LOC107170184), mRNA	Post-GPI attachment to proteins factor 2-like OS=Drosophila melanogaster OX=7227 GN=CG7990 PE=2 SV=4	Aminopeptidase N [Camponotus floridanus]
	Unigene14016_All	25.61	32.51	33.2	Carbohydrate transport and metabolism	regulation of small GTPase mediated signal transduction	biological_process	Genetic Information Processing	Translation	K16336//syndecan 2+ko04514//Cell adhesion molecules (CAMs)+ko05418//Fluid shear stress and atherosclerosis+ko05144//Malaria+ko05205//Proteoglycans in cancer;K16336//syndecan 2+ko04514//Cell adhesion molecules (CAMs)+ko05418//Fluid shear stress and atherosclerosis+ko05144//Malaria+ko05205//Proteoglycans in cancer;K03250//translation initiation factor 3 subunit E+ko03013//RNA transport+ko05160//Hep…	GO:0051056//regulation of small GTPase mediated signal transduction;GO:0016021//integral component of membrane;GO:0051056//regulation of small GTPase mediated signal transduction;GO:0004177//aminopeptidase activity;GO:0005096//GTPase activator activity;GO:0051056//regulation of small GTPase mediated signal transduction;GO:0008270//zinc ion binding;GO:0051056//regulation of small GTPase mediated s…	Syndecan domain	[T] TWOG0045 Heparan sulfate proteoglycan Syndecan	XM_025341995.1 PREDICTED: Melanaphis sacchari syndecan (LOC112596355), mRNA	Syndecan OS=Drosophila melanogaster OX=7227 GN=Sdc PE=2 SV=2	Aminopeptidase N [Camponotus floridanus]
	Unigene9250_All	24.56	35.4	26.22	Transcription	metallopeptidase activity	molecular_function	Genetic Information Processing	Translation	K03250//translation initiation factor 3 subunit E+ko03013//RNA transport+ko05160//Hepatitis C	GO:0008237//metallopeptidase activity;GO:0016021//integral component of membrane;GO:0051056//regulation of small GTPase mediated signal transduction;GO:0051056//regulation of small GTPase mediated signal transduction;GO:0051056//regulation of small GTPase mediated signal transduction;GO:0051056//regulation of small GTPase mediated signal transduction;GO:0005096//GTPase activator activity;GO:00041…	Acetyl-coenzyme A synthetase N-terminus	--	XM_026957827.1 PREDICTED: Rhopalosiphum maidis max dimerization protein 1-like (LOC113554122), transcript variant X2, mRNA	--	Aminopeptidase N [Camponotus floridanus]
	Unigene7617_All	19.95	30.75	31.38	Transcription	GTPase activator activity	molecular_function	Genetic Information Processing	Translation	K03250//translation initiation factor 3 subunit E+ko03013//RNA transport+ko05160//Hepatitis C	GO:0005096//GTPase activator activity;GO:0051056//regulation of small GTPase mediated signal transduction;GO:0004177//aminopeptidase activity;GO:0008270//zinc ion binding;GO:0008237//metallopeptidase activity;GO:0051056//regulation of small GTPase mediated signal transduction;GO:0016021//integral component of membrane;GO:0051056//regulation of small GTPase mediated signal transduction;GO:0051056/…	--	[TG] KOG4476 Gluconate transport-inducing protein	XM_016801880.2 PREDICTED: Acyrthosiphon pisum macrophage migration inhibitory factor homolog (LOC100164929), transcript variant X1, mRNA	GATA zinc finger domain-containing protein 4 OS=Dictyostelium discoideum OX=44689 GN=gtaD PE=4 SV=1	Aminopeptidase N [Camponotus floridanus]
	Unigene10750_All	20.19	31.6	20.41	Cell wall/membrane/envelope biogenesis	eukaryotic translation initiation factor 3 complex, eIF3e	cellular_component	Genetic Information Processing	Translation	K03250//translation initiation factor 3 subunit E+ko03013//RNA transport+ko05160//Hepatitis C	GO:0071540//eukaryotic translation initiation factor 3 complex, eIF3e;GO:0033290//eukaryotic 48S preinitiation complex;GO:0051056//regulation of small GTPase mediated signal transduction;GO:0043022//ribosome binding;GO:0001732//formation of cytoplasmic translation initiation complex;GO:0001732//formation of cytoplasmic translation initiation complex;GO:0051056//regulation of small GTPase mediated…	--	--	BX005404.7 Zebrafish DNA sequence from clone DKEY-21I14 in linkage group 15, complete sequence	--	Aminopeptidase N [Camponotus floridanus]
	Unigene9267_All	26.69	23.91	17.71	Transcription	GTPase activator activity	molecular_function	Genetic Information Processing	Translation	K03250//translation initiation factor 3 subunit E+ko03013//RNA transport+ko05160//Hepatitis C;K14958//kinase suppressor of Ras 1+ko04625//C-type lectin receptor signaling pathway+ko04014//Ras signaling pathway+ko05152//Tuberculosis;K19475//WAS/WASL-interacting protein+ko04144//Endocytosis;K19475//WAS/WASL-interacting protein+ko04144//Endocytosis;K21877//harmonin	GO:0005096//GTPase activator activity;GO:0004177//aminopeptidase activity;GO:0051056//regulation of small GTPase mediated signal transduction;GO:0008270//zinc ion binding;GO:0016021//integral component of membrane;GO:0051056//regulation of small GTPase mediated signal transduction;GO:0051056//regulation of small GTPase mediated signal transduction;GO:0008237//metallopeptidase activity;GO:0051056/…	Lysosome-associated membrane glycoprotein (Lamp)	[M] LSE0601 A Pollen extensin-like protein (Pex)	XM_025566782.1 PREDICTED: Sipha flava uncharacterized LOC112692195 (LOC112692195), mRNA	Acrosin OS=Sus scrofa OX=9823 GN=ACR PE=1 SV=5	Aminopeptidase N [Camponotus floridanus]
	Unigene3988_All	17.37	19.84	19.65	Transcription	zinc ion binding	molecular_function	Organismal Systems	Endocrine system	K11141//glutamyl aminopeptidase [EC:3.4.11.7]+ko04614//Renin-angiotensin system;K11141//glutamyl aminopeptidase [EC:3.4.11.7]+ko04614//Renin-angiotensin system;K11141//glutamyl aminopeptidase [EC:3.4.11.7]+ko04614//Renin-angiotensin system;K11141//glutamyl aminopeptidase [EC:3.4.11.7]+ko04614//Renin-angiotensin system	GO:0008270//zinc ion binding;GO:0008237//metallopeptidase activity;GO:0016021//integral component of membrane;GO:0004177//aminopeptidase activity	Peptidase family M1 domain	[EO] KOG1046 Puromycin-sensitive aminopeptidase and related aminopeptidases	XM_003242025.4 PREDICTED: Acyrthosiphon pisum endoplasmic reticulum aminopeptidase 1 (LOC100163791), mRNA	Endoplasmic reticulum aminopeptidase 1 OS=Mus musculus OX=10090 GN=Erap1 PE=1 SV=2	endoplasmic reticulum aminopeptidase 1-like [Sipha flava]
	CL4052.Contig1_All	17.02	17.63	20.57	Function unknown	--	--	Metabolism	Metabolism of other amino acids	K11140//aminopeptidase N [EC:3.4.11.2]+ko04640//Hematopoietic cell lineage+ko04614//Renin-angiotensin system+ko00480//Glutathione metabolism+ko01100//Metabolic pathways;K11140//aminopeptidase N [EC:3.4.11.2]+ko04640//Hematopoietic cell lineage+ko04614//Renin-angiotensin system+ko00480//Glutathione metabolism+ko01100//Metabolic pathways;K11140//aminopeptidase N [EC:3.4.11.2]+ko04640//Hematopoietic…	--	ERAP1-like C-terminal domain	[T] KOG1218 Proteins containing Ca2+-binding EGF-like domains	XM_026951877.1 PREDICTED: Rhopalosiphum maidis aminopeptidase N-like (LOC113550176), transcript variant X2, mRNA	Multiple epidermal growth factor-like domains protein 11 OS=Mus musculus OX=10090 GN=Megf11 PE=1 SV=3	aminopeptidase N-like isoform X2 [Rhopalosiphum maidis]
	CL1076.Contig1_All	14.05	16.63	22.25	--	metallopeptidase activity	molecular_function	Metabolism	Metabolism of other amino acids	K11140//aminopeptidase N [EC:3.4.11.2]+ko04640//Hematopoietic cell lineage+ko04614//Renin-angiotensin system+ko00480//Glutathione metabolism+ko01100//Metabolic pathways;K11140//aminopeptidase N [EC:3.4.11.2]+ko04640//Hematopoietic cell lineage+ko04614//Renin-angiotensin system+ko00480//Glutathione metabolism+ko01100//Metabolic pathways;K11140//aminopeptidase N [EC:3.4.11.2]+ko04640//Hematopoietic…	GO:0008237//metallopeptidase activity;GO:0008270//zinc ion binding;GO:0004177//aminopeptidase activity	Peptidase family M1 domain	[EO] KOG1046 Puromycin-sensitive aminopeptidase and related aminopeptidases	XM_026949548.1 PREDICTED: Rhopalosiphum maidis aminopeptidase N-like (LOC113548562), mRNA	Aminopeptidase N OS=Homo sapiens OX=9606 GN=ANPEP PE=1 SV=4	aminopeptidase N [Acyrthosiphon pisum]
	Unigene6979_All	10.19	14.97	17.82	Transcription	aminopeptidase activity	molecular_function	--	--	K14213//Xaa-Pro dipeptidase [EC:3.4.13.9];K14213//Xaa-Pro dipeptidase [EC:3.4.13.9];K14213//Xaa-Pro dipeptidase [EC:3.4.13.9];K14213//Xaa-Pro dipeptidase [EC:3.4.13.9];K14213//Xaa-Pro dipeptidase [EC:3.4.13.9]	GO:0004177//aminopeptidase activity;GO:0030145//manganese ion binding	Metallopeptidase family M24	[R] KOG2737 Putative metallopeptidase	XM_001948941.4 PREDICTED: Acyrthosiphon pisum xaa-Pro dipeptidase (LOC100164662), mRNA	Xaa-Pro dipeptidase OS=Homo sapiens OX=9606 GN=PEPD PE=1 SV=3	Aminopeptidase P, N-terminal,Creatinase/Aminopeptidase P, N-terminal,Peptidase [Cinara cedri]
	Unigene4724_All	12.5	8.99	20.66	Transcription	cytoplasm	cellular_component	Metabolism	Amino acid metabolism	K11142//cytosol aminopeptidase [EC:3.4.11.1 3.4.11.5]+ko00330//Arginine and proline metabolism+ko00480//Glutathione metabolism+ko01100//Metabolic pathways;K11142//cytosol aminopeptidase [EC:3.4.11.1 3.4.11.5]+ko00330//Arginine and proline metabolism+ko00480//Glutathione metabolism+ko01100//Metabolic pathways;K11142//cytosol aminopeptidase [EC:3.4.11.1 3.4.11.5]+ko00330//Arginine and proline metab…	GO:0005737//cytoplasm;GO:0004177//aminopeptidase activity;GO:0008235//metalloexopeptidase activity;GO:0030145//manganese ion binding;GO:0005737//cytoplasm	Cytosol aminopeptidase family, catalytic domain	[R] KOG2597 Predicted aminopeptidase of the M17 family	XM_025340010.1 PREDICTED: Melanaphis sacchari regulator of microtubule dynamics protein 1-like (LOC112594963), mRNA	Cytosol aminopeptidase OS=Xenopus tropicalis OX=8364 GN=lap3 PE=2 SV=1	cytosol aminopeptidase-like isoform X2 [Myzus persicae]
	Unigene9268_All	12.2	13.49	15.18	Transcription	regulation of small GTPase mediated signal transduction	biological_process	Genetic Information Processing	Translation	K03250//translation initiation factor 3 subunit E+ko03013//RNA transport+ko05160//Hepatitis C	GO:0051056//regulation of small GTPase mediated signal transduction;GO:0051056//regulation of small GTPase mediated signal transduction;GO:0051056//regulation of small GTPase mediated signal transduction;GO:0016021//integral component of membrane;GO:0004177//aminopeptidase activity;GO:0008237//metallopeptidase activity;GO:0051056//regulation of small GTPase mediated signal transduction;GO:0005096…	--	--	CP020632.1 Oryzias latipes strain HSOK chromosome 12	--	Aminopeptidase N [Camponotus floridanus]
	Unigene10667_All	12.64	14.46	13.46	General function prediction only	regulation of small GTPase mediated signal transduction	biological_process	Genetic Information Processing	Translation	K03250//translation initiation factor 3 subunit E+ko03013//RNA transport+ko05160//Hepatitis C	GO:0051056//regulation of small GTPase mediated signal transduction;GO:0008237//metallopeptidase activity;GO:0004177//aminopeptidase activity;GO:0008270//zinc ion binding;GO:0051056//regulation of small GTPase mediated signal transduction;GO:0051056//regulation of small GTPase mediated signal transduction;GO:0016021//integral component of membrane;GO:0051056//regulation of small GTPase mediated s…	--	--	LR584408.1 Salmo trutta genome assembly, chromosome: 32	--	Aminopeptidase N [Camponotus floridanus]
	Unigene13597_All	9.08	12.49	16.36	Carbohydrate transport and metabolism	--	--	--	--	--	--	--	--	LR597461.1 Sphaeramia orbicularis genome assembly, chromosome: 4	--	Aminopeptidase N [Camponotus floridanus]
	CL4421.Contig1_All	14.22	13.65	9.05	Signal transduction mechanisms	GTPase activator activity	molecular_function	--	--	--	GO:0005096//GTPase activator activity;GO:0008237//metallopeptidase activity;GO:0051056//regulation of small GTPase mediated signal transduction;GO:0004177//aminopeptidase activity;GO:0016021//integral component of membrane;GO:0008270//zinc ion binding;GO:0051056//regulation of small GTPase mediated signal transduction;GO:0051056//regulation of small GTPase mediated signal transduction;GO:0051056/…	--	--	LR131999.1 Gouania willdenowi genome assembly, chromosome: 13	--	Aminopeptidase N [Camponotus floridanus]
	CL1131.Contig1_All	10.48	8.06	17.79	--	cytoplasm	cellular_component	--	--	K01265//methionyl aminopeptidase [EC:3.4.11.18];K01265//methionyl aminopeptidase [EC:3.4.11.18];K01265//methionyl aminopeptidase [EC:3.4.11.18];K01265//methionyl aminopeptidase [EC:3.4.11.18];K01265//methionyl aminopeptidase [EC:3.4.11.18]	GO:0005737//cytoplasm;GO:0070084//protein initiator methionine removal;GO:0046872//metal ion binding;GO:0070006//metalloaminopeptidase activity;GO:0005737//cytoplasm;GO:0070084//protein initiator methionine removal	Metallopeptidase family M24	[R] KOG2775 Metallopeptidase	XM_026952144.1 PREDICTED: Rhopalosiphum maidis methionine aminopeptidase 2 (LOC113550372), mRNA	Methionine aminopeptidase 2 OS=Homo sapiens OX=9606 GN=METAP2 PE=1 SV=1	Peptidase M24A, methionine aminopeptidase, subfamily 2, binding site,Peptidase M24, methionine [Cinara cedri]
	CL25.Contig18_All	6.3	10.3	15.66	Cytoskeleton	--	--	--	--	K08776//puromycin-sensitive aminopeptidase [EC:3.4.11.-];K08776//puromycin-sensitive aminopeptidase [EC:3.4.11.-];K08776//puromycin-sensitive aminopeptidase [EC:3.4.11.-];K08776//puromycin-sensitive aminopeptidase [EC:3.4.11.-]	--	Peptidase family M1 domain	[EO] KOG1046 Puromycin-sensitive aminopeptidase and related aminopeptidases	XM_026957168.1 PREDICTED: Rhopalosiphum maidis puromycin-sensitive aminopeptidase (LOC113553686), transcript variant X2, mRNA	Puromycin-sensitive aminopeptidase OS=Homo sapiens OX=9606 GN=NPEPPS PE=1 SV=2	puromycin-sensitive aminopeptidase isoform X2 [Melanaphis sacchari]
	CL165.Contig1_All	8.32	8.99	9.48	Cytoskeleton	--	--	--	--	K01262//Xaa-Pro aminopeptidase [EC:3.4.11.9];K01262//Xaa-Pro aminopeptidase [EC:3.4.11.9];K01262//Xaa-Pro aminopeptidase [EC:3.4.11.9];K01262//Xaa-Pro aminopeptidase [EC:3.4.11.9];K01262//Xaa-Pro aminopeptidase [EC:3.4.11.9]	--	Creatinase/Prolidase N-terminal domain	[E] KOG2413 Xaa-Pro aminopeptidase	XM_025559151.1 PREDICTED: Sipha flava xaa-Pro aminopeptidase 2-like (LOC112686740), mRNA	Xaa-Pro aminopeptidase 2 OS=Homo sapiens OX=9606 GN=XPNPEP2 PE=1 SV=3	xaa-Pro aminopeptidase ApepP-like isoform X1 [Myzus persicae]
	CL1053.Contig2_All	5.31	7.55	8.68	--	--	--	Metabolism	Metabolism of terpenoids and polyketides	K01262//Xaa-Pro aminopeptidase [EC:3.4.11.9];K01262//Xaa-Pro aminopeptidase [EC:3.4.11.9];K06841//semaphorin 5+ko04360//Axon guidance;K01262//Xaa-Pro aminopeptidase [EC:3.4.11.9];K14938//cholesterol 7-desaturase [EC:1.14.19.21]+ko00981//Insect hormone biosynthesis+ko04212//Longevity regulating pathway - worm	--	Creatinase/Prolidase N-terminal domain	[E] KOG2413 Xaa-Pro aminopeptidase	XM_026954039.1 PREDICTED: Rhopalosiphum maidis xaa-Pro aminopeptidase ApepP-like (LOC113551660), transcript variant X2, mRNA	Xaa-Pro aminopeptidase ApepP OS=Drosophila melanogaster OX=7227 GN=ApepP PE=1 SV=1	xaa-Pro aminopeptidase ApepP-like [Aphis gossypii]
	Unigene3310_All	5.34	7.13	7.94	Transcription	--	--	--	--	K01265//methionyl aminopeptidase [EC:3.4.11.18];K01265//methionyl aminopeptidase [EC:3.4.11.18];K01265//methionyl aminopeptidase [EC:3.4.11.18];K01265//methionyl aminopeptidase [EC:3.4.11.18];K01265//methionyl aminopeptidase [EC:3.4.11.18]	--	Metallopeptidase family M24	[O] KOG2738 Putative methionine aminopeptidase	XM_025349488.1 PREDICTED: Melanaphis sacchari methionine aminopeptidase 1 (LOC112601730), mRNA	Methionine aminopeptidase 1 OS=Gallus gallus OX=9031 GN=METAP1 PE=2 SV=1	methionine aminopeptidase 1 [Aphis gossypii]
	Unigene1987_All	3.92	4.61	11.79	Carbohydrate transport and metabolism	regulation of small GTPase mediated signal transduction	biological_process	--	--	--	GO:0051056//regulation of small GTPase mediated signal transduction;GO:0004177//aminopeptidase activity;GO:0051056//regulation of small GTPase mediated signal transduction;GO:0008270//zinc ion binding;GO:0051056//regulation of small GTPase mediated signal transduction;GO:0051056//regulation of small GTPase mediated signal transduction;GO:0051056//regulation of small GTPase mediated signal transdu…	--	--	AK341630.1 Acyrthosiphon pisum mRNA, clone: 48G17, full-insert cDNA sequence based on the ESTs (5'-EST:EX602274, 3'-EST:EX603715)	--	Aminopeptidase N [Camponotus floridanus]
	Unigene1571_All	5.48	7.14	7.41	Carbohydrate transport and metabolism	zinc ion binding	molecular_function	Genetic Information Processing	Translation	K03250//translation initiation factor 3 subunit E+ko03013//RNA transport+ko05160//Hepatitis C	GO:0008270//zinc ion binding;GO:0005337//nucleoside transmembrane transporter activity;GO:0016021//integral component of membrane;GO:0008237//metallopeptidase activity;GO:0004177//aminopeptidase activity	--	--	LR537129.1 Sparus aurata genome assembly, chromosome: 9	--	Aminopeptidase N [Camponotus floridanus]
	CL664.Contig2_All	2.68	0.17	15.15	Cytoskeleton	--	--	--	--	K09611//probable aminopeptidase NPEPL1 [EC:3.4.11.-];K09611//probable aminopeptidase NPEPL1 [EC:3.4.11.-];K09611//probable aminopeptidase NPEPL1 [EC:3.4.11.-];K09611//probable aminopeptidase NPEPL1 [EC:3.4.11.-];K09611//probable aminopeptidase NPEPL1 [EC:3.4.11.-]	--	Cytosol aminopeptidase family, catalytic domain	[T] KOG0037 Ca2+-binding protein, EF-Hand protein superfamily	XM_015518173.1 PREDICTED: Diuraphis noxia probable aminopeptidase NPEPL1 (LOC107168683), transcript variant X2, mRNA	Probable aminopeptidase NPEPL1 OS=Pongo abelii OX=9601 GN=NPEPL1 PE=3 SV=2	probable aminopeptidase NPEPL1 [Aphis gossypii] >XP_027844835.1 probable aminopeptidase NPEPL1 [Aphis gossypii]
	CL2905.Contig2_All	2.63	4.84	8.99	Cytoskeleton	lipid metabolic process	biological_process	Metabolism	Lipid metabolism	K01052//lysosomal acid lipase/cholesteryl ester hydrolase [EC:3.1.1.13]+ko04142//Lysosome+ko04979//Cholesterol metabolism+ko00100//Steroid biosynthesis;K12850//pre-mRNA-splicing factor 38B+ko03040//Spliceosome;K12850//pre-mRNA-splicing factor 38B+ko03040//Spliceosome;K01052//lysosomal acid lipase/cholesteryl ester hydrolase [EC:3.1.1.13]+ko04142//Lysosome+ko04979//Cholesterol metabolism+ko00100//…	GO:0006629//lipid metabolic process;GO:0016021//integral component of membrane;GO:0004177//aminopeptidase activity	PRP38 family	[I] KOG2624 Triglyceride lipase-cholesterol esterase	XM_022326397.1 PREDICTED: Myzus persicae pre-mRNA-splicing factor 38B (LOC111041941), transcript variant X2, mRNA	Pre-mRNA-splicing factor 38B OS=Danio rerio OX=7955 GN=prpf38b PE=2 SV=1	Partial AB-hydrolase lipase domain,Serine aminopeptidase, S33,Alpha/Beta hydrolase fold [Cinara cedri]
	Unigene3414_All	3.91	3.78	7.14	Transcription	eukaryotic 43S preinitiation complex	cellular_component	Genetic Information Processing	Translation	K03250//translation initiation factor 3 subunit E+ko03013//RNA transport+ko05160//Hepatitis C	GO:0016282//eukaryotic 43S preinitiation complex;GO:0071540//eukaryotic translation initiation factor 3 complex, eIF3e;GO:0004177//aminopeptidase activity;GO:0001732//formation of cytoplasmic translation initiation complex;GO:0071540//eukaryotic translation initiation factor 3 complex, eIF3e;GO:0005096//GTPase activator activity;GO:0008237//metallopeptidase activity;GO:0035556//intracellular sign…	--	--	LR131917.1 Cottoperca gobio genome assembly, chromosome: 10	--	Aminopeptidase N [Camponotus floridanus]
	CL4571.Contig2_All	3.99	5.94	4.46	Signal transduction mechanisms	zinc ion binding	molecular_function	--	--	--	GO:0008270//zinc ion binding;GO:0008237//metallopeptidase activity;GO:0016021//integral component of membrane;GO:0004177//aminopeptidase activity	--	--	XM_026953703.1 PREDICTED: Rhopalosiphum maidis RNA-binding protein Musashi homolog 2 (LOC113551453), transcript variant X2, mRNA	Serine/threonine-protein kinase pakE OS=Dictyostelium discoideum OX=44689 GN=pakE PE=3 SV=1	Aminopeptidase N [Camponotus floridanus]
	CL3204.Contig1_All	4.05	6.48	3.62	Posttranslational modification, protein turnover, chaperones	--	--	--	--	--	--	--	--	LR633955.1 Gadus morhua genome assembly, chromosome: 13	--	Aminopeptidase N [Camponotus floridanus]
	CL1320.Contig7_All	1.26	3.28	8.7	Cytoskeleton	--	--	Organismal Systems	Endocrine system	K11141//glutamyl aminopeptidase [EC:3.4.11.7]+ko04614//Renin-angiotensin system;K11141//glutamyl aminopeptidase [EC:3.4.11.7]+ko04614//Renin-angiotensin system;K11141//glutamyl aminopeptidase [EC:3.4.11.7]+ko04614//Renin-angiotensin system;K11141//glutamyl aminopeptidase [EC:3.4.11.7]+ko04614//Renin-angiotensin system;K11141//glutamyl aminopeptidase [EC:3.4.11.7]+ko04614//Renin-angiotensin system	--	ERAP1-like C-terminal domain	[EO] KOG1046 Puromycin-sensitive aminopeptidase and related aminopeptidases	XM_003240044.3 PREDICTED: Acyrthosiphon pisum glutamyl aminopeptidase (LOC100166813), transcript variant X2, mRNA	Glutamyl aminopeptidase OS=Sus scrofa OX=9823 GN=ENPEP PE=1 SV=1	glutamyl aminopeptidase-like isoform X3 [Myzus persicae]
	Unigene2076_All	2.75	4.46	5.42	Signal transduction mechanisms	regulation of ion transmembrane transport	biological_process	Genetic Information Processing	Translation	K03250//translation initiation factor 3 subunit E+ko03013//RNA transport+ko05160//Hepatitis C	GO:0034765//regulation of ion transmembrane transport;GO:0034765//regulation of ion transmembrane transport;GO:0051056//regulation of small GTPase mediated signal transduction;GO:0030117//membrane coat;GO:0034765//regulation of ion transmembrane transport;GO:0051056//regulation of small GTPase mediated signal transduction;GO:0005096//GTPase activator activity;GO:0016192//vesicle-mediated transpor…	--	--	LR537132.1 Sparus aurata genome assembly, chromosome: 12	--	Aminopeptidase N [Camponotus floridanus]
	CL664.Contig5_All	1.84	9.8	0	Cytoskeleton	--	--	--	--	K09611//probable aminopeptidase NPEPL1 [EC:3.4.11.-];K09611//probable aminopeptidase NPEPL1 [EC:3.4.11.-];K09611//probable aminopeptidase NPEPL1 [EC:3.4.11.-];K09611//probable aminopeptidase NPEPL1 [EC:3.4.11.-];K09611//probable aminopeptidase NPEPL1 [EC:3.4.11.-]	--	Cytosol aminopeptidase family, catalytic domain	[T] KOG0037 Ca2+-binding protein, EF-Hand protein superfamily	XM_015518173.1 PREDICTED: Diuraphis noxia probable aminopeptidase NPEPL1 (LOC107168683), transcript variant X2, mRNA	Probable aminopeptidase NPEPL1 OS=Pongo abelii OX=9601 GN=NPEPL1 PE=3 SV=2	probable aminopeptidase NPEPL1 [Aphis gossypii] >XP_027844835.1 probable aminopeptidase NPEPL1 [Aphis gossypii]
	Unigene12337_All	3.44	3.67	4.06	Cell wall/membrane/envelope biogenesis	metallopeptidase activity	molecular_function	--	--	--	GO:0008237//metallopeptidase activity;GO:0051056//regulation of small GTPase mediated signal transduction;GO:0051056//regulation of small GTPase mediated signal transduction;GO:0004177//aminopeptidase activity;GO:0008270//zinc ion binding;GO:0051056//regulation of small GTPase mediated signal transduction;GO:0005096//GTPase activator activity;GO:0051056//regulation of small GTPase mediated signal…	--	--	LR536449.1 Erpetoichthys calabaricus genome assembly, chromosome: 18	--	Aminopeptidase N [Camponotus floridanus]
	CL1320.Contig3_All	2.42	4.47	4.19	Cytoskeleton	--	--	Organismal Systems	Endocrine system	K11141//glutamyl aminopeptidase [EC:3.4.11.7]+ko04614//Renin-angiotensin system;K11141//glutamyl aminopeptidase [EC:3.4.11.7]+ko04614//Renin-angiotensin system;K11141//glutamyl aminopeptidase [EC:3.4.11.7]+ko04614//Renin-angiotensin system;K11141//glutamyl aminopeptidase [EC:3.4.11.7]+ko04614//Renin-angiotensin system;K11141//glutamyl aminopeptidase [EC:3.4.11.7]+ko04614//Renin-angiotensin system	--	Peptidase family M1 domain	[EO] KOG1046 Puromycin-sensitive aminopeptidase and related aminopeptidases	XM_022312288.1 PREDICTED: Myzus persicae glutamyl aminopeptidase-like (LOC111032082), transcript variant X3, mRNA	Glutamyl aminopeptidase OS=Sus scrofa OX=9823 GN=ENPEP PE=1 SV=1	glutamyl aminopeptidase-like isoform X3 [Myzus persicae]
	CL664.Contig1_All	2.32	4.19	3.97	Cytoskeleton	--	--	--	--	K09611//probable aminopeptidase NPEPL1 [EC:3.4.11.-];K09611//probable aminopeptidase NPEPL1 [EC:3.4.11.-];K09611//probable aminopeptidase NPEPL1 [EC:3.4.11.-];K09611//probable aminopeptidase NPEPL1 [EC:3.4.11.-];K09611//probable aminopeptidase NPEPL1 [EC:3.4.11.-]	--	Cytosol aminopeptidase family, catalytic domain	[T] KOG0037 Ca2+-binding protein, EF-Hand protein superfamily	XM_015518173.1 PREDICTED: Diuraphis noxia probable aminopeptidase NPEPL1 (LOC107168683), transcript variant X2, mRNA	Probable aminopeptidase NPEPL1 OS=Pongo abelii OX=9601 GN=NPEPL1 PE=3 SV=2	probable aminopeptidase NPEPL1 [Aphis gossypii] >XP_027844835.1 probable aminopeptidase NPEPL1 [Aphis gossypii]
	CL4738.Contig1_All	3.02	3.28	3.71	Signal transduction mechanisms	integral component of membrane	cellular_component	--	--	K13696//abhydrolase domain-containing protein 1/3;K13696//abhydrolase domain-containing protein 1/3;K13696//abhydrolase domain-containing protein 1/3;K13696//abhydrolase domain-containing protein 1/3;K13696//abhydrolase domain-containing protein 1/3	GO:0016021//integral component of membrane;GO:0004177//aminopeptidase activity	Serine aminopeptidase, S33	[R] KOG1838 Alpha/beta hydrolase	XM_025338969.1 PREDICTED: Melanaphis sacchari protein ABHD1-like (LOC112594270), mRNA	Protein ABHD1 OS=Bos taurus OX=9913 GN=ABHD1 PE=2 SV=1	Serine aminopeptidase, S33,Alpha/Beta hydrolase fold,AB hydrolase 4 family [Cinara cedri]
	Unigene8501_All	1.74	2.16	5.78	Transcription	regulation of small GTPase mediated signal transduction	biological_process	Genetic Information Processing	Translation	K03250//translation initiation factor 3 subunit E+ko03013//RNA transport+ko05160//Hepatitis C	GO:0051056//regulation of small GTPase mediated signal transduction;GO:0008237//metallopeptidase activity;GO:0005096//GTPase activator activity;GO:0004177//aminopeptidase activity;GO:0051056//regulation of small GTPase mediated signal transduction;GO:0051056//regulation of small GTPase mediated signal transduction;GO:0051056//regulation of small GTPase mediated signal transduction;GO:0016021//int…	--	--	CP045899.1 Caligus rogercresseyi isolate FCH chromosome 10	--	Aminopeptidase N [Camponotus floridanus]
	Unigene3303_All	2.18	2.21	4.65	Transcription	GTPase activator activity	molecular_function	Genetic Information Processing	Translation	K03250//translation initiation factor 3 subunit E+ko03013//RNA transport+ko05160//Hepatitis C	GO:0005096//GTPase activator activity;GO:0016021//integral component of membrane;GO:0051056//regulation of small GTPase mediated signal transduction;GO:0008237//metallopeptidase activity;GO:0051056//regulation of small GTPase mediated signal transduction;GO:0004177//aminopeptidase activity;GO:0051056//regulation of small GTPase mediated signal transduction;GO:0051056//regulation of small GTPase m…	--	--	BX324110.10 Zebrafish DNA sequence from clone DKEY-250F19 in linkage group 3, complete sequence	--	Aminopeptidase N [Camponotus floridanus]
	CL664.Contig4_All	3.11	1.74	3.32	Cytoskeleton	--	--	--	--	K09611//probable aminopeptidase NPEPL1 [EC:3.4.11.-];K09611//probable aminopeptidase NPEPL1 [EC:3.4.11.-];K09611//probable aminopeptidase NPEPL1 [EC:3.4.11.-];K09611//probable aminopeptidase NPEPL1 [EC:3.4.11.-];K09611//probable aminopeptidase NPEPL1 [EC:3.4.11.-]	--	Cytosol aminopeptidase family, catalytic domain	[R] KOG2597 Predicted aminopeptidase of the M17 family	XM_015518173.1 PREDICTED: Diuraphis noxia probable aminopeptidase NPEPL1 (LOC107168683), transcript variant X2, mRNA	Probable aminopeptidase NPEPL1 OS=Homo sapiens OX=9606 GN=NPEPL1 PE=1 SV=3	probable aminopeptidase NPEPL1 [Aphis gossypii] >XP_027844835.1 probable aminopeptidase NPEPL1 [Aphis gossypii]
	CL1053.Contig1_All	1.22	2.81	2.77	--	--	--	Organismal Systems	Development	K01262//Xaa-Pro aminopeptidase [EC:3.4.11.9];K01262//Xaa-Pro aminopeptidase [EC:3.4.11.9];K06841//semaphorin 5+ko04360//Axon guidance;K01262//Xaa-Pro aminopeptidase [EC:3.4.11.9];K01262//Xaa-Pro aminopeptidase [EC:3.4.11.9]	--	Creatinase/Prolidase N-terminal domain	[E] KOG2413 Xaa-Pro aminopeptidase	XM_026954039.1 PREDICTED: Rhopalosiphum maidis xaa-Pro aminopeptidase ApepP-like (LOC113551660), transcript variant X2, mRNA	Xaa-Pro aminopeptidase ApepP OS=Drosophila melanogaster OX=7227 GN=ApepP PE=1 SV=1	xaa-Pro aminopeptidase ApepP-like [Aphis gossypii]
	CL3671.Contig1_All	1.25	2.39	2.97	General function prediction only	manganese ion binding	molecular_function	--	--	K01262//Xaa-Pro aminopeptidase [EC:3.4.11.9];K01262//Xaa-Pro aminopeptidase [EC:3.4.11.9];K01262//Xaa-Pro aminopeptidase [EC:3.4.11.9];K01262//Xaa-Pro aminopeptidase [EC:3.4.11.9];K01262//Xaa-Pro aminopeptidase [EC:3.4.11.9]	GO:0030145//manganese ion binding;GO:0004177//aminopeptidase activity	Metallopeptidase family M24	[E] KOG2414 Putative Xaa-Pro aminopeptidase	XM_025338611.1 PREDICTED: Melanaphis sacchari xaa-Pro aminopeptidase 3-like (LOC112594022), mRNA	Xaa-Pro aminopeptidase 3 OS=Rattus norvegicus OX=10116 GN=Xpnpep3 PE=1 SV=1	PREDICTED: probable Xaa-Pro aminopeptidase 3 isoform X1 [Diuraphis noxia]
	Unigene13686_All	1.96	2.21	2.28	Carbohydrate transport and metabolism	metallopeptidase activity	molecular_function	Genetic Information Processing	Translation	K03250//translation initiation factor 3 subunit E+ko03013//RNA transport+ko05160//Hepatitis C	GO:0008237//metallopeptidase activity;GO:0016021//integral component of membrane;GO:0051056//regulation of small GTPase mediated signal transduction;GO:0051056//regulation of small GTPase mediated signal transduction;GO:0008270//zinc ion binding;GO:0004177//aminopeptidase activity;GO:0051056//regulation of small GTPase mediated signal transduction;GO:0051056//regulation of small GTPase mediated s…	--	--	CP048847.1 Crassostrea gigas strain QD chromosome 9	--	Aminopeptidase N [Camponotus floridanus]
	CL2905.Contig3_All	0.92	2.37	2.32	Cytoskeleton	lipid metabolic process	biological_process	Metabolism	Lipid metabolism	K01052//lysosomal acid lipase/cholesteryl ester hydrolase [EC:3.1.1.13]+ko04142//Lysosome+ko04979//Cholesterol metabolism+ko00100//Steroid biosynthesis;K12850//pre-mRNA-splicing factor 38B+ko03040//Spliceosome;K12850//pre-mRNA-splicing factor 38B+ko03040//Spliceosome;K01052//lysosomal acid lipase/cholesteryl ester hydrolase [EC:3.1.1.13]+ko04142//Lysosome+ko04979//Cholesterol metabolism+ko00100//…	GO:0006629//lipid metabolic process;GO:0016021//integral component of membrane;GO:0004177//aminopeptidase activity	PRP38 family	[I] KOG2624 Triglyceride lipase-cholesterol esterase	XM_025570146.1 PREDICTED: Sipha flava pre-mRNA-splicing factor 38B (LOC112694614), transcript variant X1, mRNA	Pre-mRNA-splicing factor 38B OS=Danio rerio OX=7955 GN=prpf38b PE=2 SV=1	Partial AB-hydrolase lipase domain,Serine aminopeptidase, S33,Alpha/Beta hydrolase fold [Cinara cedri]
	CL165.Contig2_All	1.9	2	1.44	Cytoskeleton	--	--	--	--	K01262//Xaa-Pro aminopeptidase [EC:3.4.11.9];K01262//Xaa-Pro aminopeptidase [EC:3.4.11.9];K01262//Xaa-Pro aminopeptidase [EC:3.4.11.9];K01262//Xaa-Pro aminopeptidase [EC:3.4.11.9];K01262//Xaa-Pro aminopeptidase [EC:3.4.11.9]	--	Creatinase/Prolidase N-terminal domain	[E] KOG2413 Xaa-Pro aminopeptidase	XM_025559151.1 PREDICTED: Sipha flava xaa-Pro aminopeptidase 2-like (LOC112686740), mRNA	Xaa-Pro aminopeptidase 1 OS=Mus musculus OX=10090 GN=Xpnpep1 PE=1 SV=1	xaa-Pro aminopeptidase ApepP-like isoform X1 [Myzus persicae]
	Unigene3382_All	0.11	3.07	2.09	Transcription	zinc ion binding	molecular_function	Metabolism	Metabolism of other amino acids	K11140//aminopeptidase N [EC:3.4.11.2]+ko04640//Hematopoietic cell lineage+ko04614//Renin-angiotensin system+ko00480//Glutathione metabolism+ko01100//Metabolic pathways;K11140//aminopeptidase N [EC:3.4.11.2]+ko04640//Hematopoietic cell lineage+ko04614//Renin-angiotensin system+ko00480//Glutathione metabolism+ko01100//Metabolic pathways;K11140//aminopeptidase N [EC:3.4.11.2]+ko04640//Hematopoietic…	GO:0008270//zinc ion binding;GO:0016021//integral component of membrane;GO:0008237//metallopeptidase activity;GO:0004177//aminopeptidase activity	Peptidase family M1 domain	[EO] KOG1046 Puromycin-sensitive aminopeptidase and related aminopeptidases	XM_030979941.1 PREDICTED: Strongylocentrotus purpuratus glutamyl aminopeptidase (LOC580999), transcript variant X1, mRNA	Aminopeptidase N OS=Manduca sexta OX=7130 GN=APN2 PE=1 SV=2	aminopeptidase N-like [Rhopalosiphum maidis]
	Unigene7563_All	0	2.14	3.11	Transcription	GTPase activator activity	molecular_function	Genetic Information Processing	Translation	K03250//translation initiation factor 3 subunit E+ko03013//RNA transport+ko05160//Hepatitis C	GO:0005096//GTPase activator activity;GO:0008270//zinc ion binding;GO:0034765//regulation of ion transmembrane transport;GO:0051056//regulation of small GTPase mediated signal transduction;GO:0005891//voltage-gated calcium channel complex;GO:0004177//aminopeptidase activity;GO:0051056//regulation of small GTPase mediated signal transduction;GO:0034765//regulation of ion transmembrane transport;GO…	--	--	CU462878.9 Zebrafish DNA sequence from clone CH73-213D2 in linkage group 17, complete sequence	--	Aminopeptidase N [Camponotus floridanus]
	Unigene12507_All	0.96	1.74	2.37	Cell wall/membrane/envelope biogenesis	regulation of small GTPase mediated signal transduction	biological_process	Genetic Information Processing	Translation	K03250//translation initiation factor 3 subunit E+ko03013//RNA transport+ko05160//Hepatitis C	GO:0051056//regulation of small GTPase mediated signal transduction;GO:0051056//regulation of small GTPase mediated signal transduction;GO:0016021//integral component of membrane;GO:0051056//regulation of small GTPase mediated signal transduction;GO:0051056//regulation of small GTPase mediated signal transduction;GO:0004177//aminopeptidase activity;GO:0051056//regulation of small GTPase mediated …	--	--	CP020667.1 Oryzias latipes strain Hd-rR chromosome 3 sequence	Bifunctional glycosyltransferase pgtA OS=Dictyostelium discoideum OX=44689 GN=pgtA PE=1 SV=1	Aminopeptidase N [Camponotus floridanus]
	CL1053.Contig3_All	3.72	0	1.16	--	--	--	Organismal Systems	Development	K01262//Xaa-Pro aminopeptidase [EC:3.4.11.9];K01262//Xaa-Pro aminopeptidase [EC:3.4.11.9];K06841//semaphorin 5+ko04360//Axon guidance;K01262//Xaa-Pro aminopeptidase [EC:3.4.11.9];K01262//Xaa-Pro aminopeptidase [EC:3.4.11.9]	--	Creatinase/Prolidase N-terminal domain	[E] KOG2413 Xaa-Pro aminopeptidase	XM_026954039.1 PREDICTED: Rhopalosiphum maidis xaa-Pro aminopeptidase ApepP-like (LOC113551660), transcript variant X2, mRNA	Xaa-Pro aminopeptidase ApepP OS=Drosophila melanogaster OX=7227 GN=ApepP PE=1 SV=1	xaa-Pro aminopeptidase ApepP-like [Myzus persicae] >XP_022180280.1 xaa-Pro aminopeptidase ApepP-like [Myzus persicae]
	CL25.Contig5_All	0.58	2	2.15	Cytoskeleton	--	--	--	--	K08776//puromycin-sensitive aminopeptidase [EC:3.4.11.-];K08776//puromycin-sensitive aminopeptidase [EC:3.4.11.-];K08776//puromycin-sensitive aminopeptidase [EC:3.4.11.-];K08776//puromycin-sensitive aminopeptidase [EC:3.4.11.-]	--	Peptidase family M1 domain	[EO] KOG1046 Puromycin-sensitive aminopeptidase and related aminopeptidases	XM_026957168.1 PREDICTED: Rhopalosiphum maidis puromycin-sensitive aminopeptidase (LOC113553686), transcript variant X2, mRNA	Puromycin-sensitive aminopeptidase OS=Homo sapiens OX=9606 GN=NPEPPS PE=1 SV=2	puromycin-sensitive aminopeptidase isoform X2 [Melanaphis sacchari]
	CL25.Contig6_All	1.03	2.23	1.39	Cytoskeleton	--	--	--	--	K08776//puromycin-sensitive aminopeptidase [EC:3.4.11.-];K08776//puromycin-sensitive aminopeptidase [EC:3.4.11.-];K08776//puromycin-sensitive aminopeptidase [EC:3.4.11.-];K08776//puromycin-sensitive aminopeptidase [EC:3.4.11.-]	--	Peptidase family M1 domain	[EO] KOG1046 Puromycin-sensitive aminopeptidase and related aminopeptidases	XM_026957168.1 PREDICTED: Rhopalosiphum maidis puromycin-sensitive aminopeptidase (LOC113553686), transcript variant X2, mRNA	Puromycin-sensitive aminopeptidase OS=Homo sapiens OX=9606 GN=NPEPPS PE=1 SV=2	PREDICTED: puromycin-sensitive aminopeptidase isoform X2 [Diuraphis noxia]
	CL133.Contig4_All	1.36	0.82	2.44	Cytoskeleton	zinc ion binding	molecular_function	Metabolism	Metabolism of other amino acids	K11140//aminopeptidase N [EC:3.4.11.2]+ko04640//Hematopoietic cell lineage+ko04614//Renin-angiotensin system+ko00480//Glutathione metabolism+ko01100//Metabolic pathways;K11140//aminopeptidase N [EC:3.4.11.2]+ko04640//Hematopoietic cell lineage+ko04614//Renin-angiotensin system+ko00480//Glutathione metabolism+ko01100//Metabolic pathways;K11140//aminopeptidase N [EC:3.4.11.2]+ko04640//Hematopoietic…	GO:0008270//zinc ion binding;GO:0016021//integral component of membrane;GO:0004177//aminopeptidase activity;GO:0008237//metallopeptidase activity	Peptidase family M1 domain	[EO] KOG1046 Puromycin-sensitive aminopeptidase and related aminopeptidases	XM_003436522.1 Anopheles gambiae str. PEST AGAP013146-RC (AgaP_AGAP013146), mRNA	Aminopeptidase N OS=Plutella xylostella OX=51655 GN=APN1 PE=1 SV=1	aminopeptidase N-like [Sipha flava]
	CL25.Contig8_All	1.33	0.81	2.3	Cytoskeleton	--	--	--	--	K08776//puromycin-sensitive aminopeptidase [EC:3.4.11.-];K08776//puromycin-sensitive aminopeptidase [EC:3.4.11.-];K08776//puromycin-sensitive aminopeptidase [EC:3.4.11.-];K08776//puromycin-sensitive aminopeptidase [EC:3.4.11.-]	--	Peptidase family M1 domain	[EO] KOG1046 Puromycin-sensitive aminopeptidase and related aminopeptidases	XM_026957168.1 PREDICTED: Rhopalosiphum maidis puromycin-sensitive aminopeptidase (LOC113553686), transcript variant X2, mRNA	Puromycin-sensitive aminopeptidase OS=Homo sapiens OX=9606 GN=NPEPPS PE=1 SV=2	puromycin-sensitive aminopeptidase isoform X2 [Melanaphis sacchari]
	CL1053.Contig4_All	1.44	0.62	1.93	--	--	--	Metabolism	Metabolism of terpenoids and polyketides	K01262//Xaa-Pro aminopeptidase [EC:3.4.11.9];K01262//Xaa-Pro aminopeptidase [EC:3.4.11.9];K06841//semaphorin 5+ko04360//Axon guidance;K01262//Xaa-Pro aminopeptidase [EC:3.4.11.9];K14938//cholesterol 7-desaturase [EC:1.14.19.21]+ko00981//Insect hormone biosynthesis+ko04212//Longevity regulating pathway - worm	--	Creatinase/Prolidase N-terminal domain	[E] KOG2413 Xaa-Pro aminopeptidase	XM_026954039.1 PREDICTED: Rhopalosiphum maidis xaa-Pro aminopeptidase ApepP-like (LOC113551660), transcript variant X2, mRNA	Xaa-Pro aminopeptidase ApepP OS=Drosophila melanogaster OX=7227 GN=ApepP PE=1 SV=1	xaa-Pro aminopeptidase ApepP-like [Aphis gossypii]
	Unigene15425_All	0.93	0.29	2.62	Carbohydrate transport and metabolism	integral component of membrane	cellular_component	Genetic Information Processing	Translation	K03250//translation initiation factor 3 subunit E+ko03013//RNA transport+ko05160//Hepatitis C	GO:0016021//integral component of membrane;GO:0051056//regulation of small GTPase mediated signal transduction;GO:0008270//zinc ion binding;GO:0051056//regulation of small GTPase mediated signal transduction;GO:0051056//regulation of small GTPase mediated signal transduction;GO:0005337//nucleoside transmembrane transporter activity;GO:0005096//GTPase activator activity;GO:0051056//regulation of s…	--	--	LR132006.2 Betta splendens genome assembly, chromosome: 13	--	Aminopeptidase N [Camponotus floridanus]
	CL2905.Contig4_All	0.62	1.12	2.02	Cytoskeleton	integral component of membrane	cellular_component	Metabolism	Lipid metabolism	K01052//lysosomal acid lipase/cholesteryl ester hydrolase [EC:3.1.1.13]+ko04142//Lysosome+ko04979//Cholesterol metabolism+ko00100//Steroid biosynthesis;K01052//lysosomal acid lipase/cholesteryl ester hydrolase [EC:3.1.1.13]+ko04142//Lysosome+ko04979//Cholesterol metabolism+ko00100//Steroid biosynthesis;K01052//lysosomal acid lipase/cholesteryl ester hydrolase [EC:3.1.1.13]+ko04142//Lysosome+ko049…	GO:0016021//integral component of membrane;GO:0004177//aminopeptidase activity;GO:0006629//lipid metabolic process	PRP38 family	[I] KOG2624 Triglyceride lipase-cholesterol esterase	XM_001945515.4 PREDICTED: Acyrthosiphon pisum pre-mRNA-splicing factor 38B (LOC100164737), transcript variant X2, mRNA	Lipase 1 OS=Drosophila melanogaster OX=7227 GN=Lip1 PE=2 SV=2	Partial AB-hydrolase lipase domain,Serine aminopeptidase, S33,Alpha/Beta hydrolase fold [Cinara cedri]
	Unigene7288_All	0.95	0.92	1.87	Transcription	integral component of membrane	cellular_component	Genetic Information Processing	Translation	K03250//translation initiation factor 3 subunit E+ko03013//RNA transport+ko05160//Hepatitis C	GO:0016021//integral component of membrane;GO:0008270//zinc ion binding;GO:0051056//regulation of small GTPase mediated signal transduction;GO:0004177//aminopeptidase activity;GO:0051056//regulation of small GTPase mediated signal transduction;GO:0051056//regulation of small GTPase mediated signal transduction;GO:0051056//regulation of small GTPase mediated signal transduction;GO:0005096//GTPase …	--	--	LR722979.1 Thalassophryne amazonica genome assembly, chromosome: 14	--	Aminopeptidase N [Camponotus floridanus]
	Unigene4599_All	1.17	1.33	1.12	Transcription	regulation of small GTPase mediated signal transduction	biological_process	--	--	--	GO:0051056//regulation of small GTPase mediated signal transduction;GO:0008237//metallopeptidase activity;GO:0051056//regulation of small GTPase mediated signal transduction;GO:0051056//regulation of small GTPase mediated signal transduction;GO:0051056//regulation of small GTPase mediated signal transduction;GO:0051056//regulation of small GTPase mediated signal transduction;GO:0008270//zinc ion …	--	--	XM_028678868.1 Plasmodium relictum NOT family protein, putative (PRELSG_1333900), partial mRNA	--	Aminopeptidase N [Camponotus floridanus]
	Unigene6606_All	0.91	1.46	0.89	Transcription	--	--	Metabolism	Energy metabolism	K03934//NADH dehydrogenase (ubiquinone) Fe-S protein 1 [EC:7.1.1.2 1.6.99.3]+ko04723//Retrograde endocannabinoid signaling+ko04714//Thermogenesis+ko00190//Oxidative phosphorylation+ko04932//Non-alcoholic fatty liver disease (NAFLD)+ko05010//Alzheimer disease+ko05012//Parkinson disease+ko05016//Huntington disease+ko01100//Metabolic pathways;K03934//NADH dehydrogenase (ubiquinone) Fe-S protein 1 [E…	--	--	[C] KOG2282 NADH-ubiquinone oxidoreductase, NDUFS1/75 kDa subunit	XM_017617473.1 PREDICTED: Rhagoletis zephyria NADH-quinone oxidoreductase subunit G-like (LOC108363936), mRNA	NADH-ubiquinone oxidoreductase 75 kDa subunit, mitochondrial OS=Bos taurus OX=9913 GN=NDUFS1 PE=1 SV=1	PREDICTED: cytosol aminopeptidase-like [Vollenhovia emeryi]
	CL3671.Contig2_All	0.41	1.01	1.73	General function prediction only	manganese ion binding	molecular_function	--	--	K01262//Xaa-Pro aminopeptidase [EC:3.4.11.9];K01262//Xaa-Pro aminopeptidase [EC:3.4.11.9];K01262//Xaa-Pro aminopeptidase [EC:3.4.11.9];K01262//Xaa-Pro aminopeptidase [EC:3.4.11.9];K01262//Xaa-Pro aminopeptidase [EC:3.4.11.9]	GO:0030145//manganese ion binding;GO:0004177//aminopeptidase activity	Aminopeptidase P, N-terminal domain	[E] KOG2414 Putative Xaa-Pro aminopeptidase	XM_025338611.1 PREDICTED: Melanaphis sacchari xaa-Pro aminopeptidase 3-like (LOC112594022), mRNA	Xaa-Pro aminopeptidase 3 OS=Homo sapiens OX=9606 GN=XPNPEP3 PE=1 SV=1	xaa-Pro aminopeptidase 3-like [Melanaphis sacchari]
	Unigene3764_All	0.68	0.99	1.34	Transcription	BRISC complex	cellular_component	Genetic Information Processing	Translation	K03250//translation initiation factor 3 subunit E+ko03013//RNA transport+ko05160//Hepatitis C	GO:0070552//BRISC complex;GO:0070552//BRISC complex;GO:0004177//aminopeptidase activity;GO:0070531//BRCA1-A complex;GO:0016021//integral component of membrane;GO:0070531//BRCA1-A complex;GO:0070552//BRISC complex;GO:0008237//metallopeptidase activity;GO:0070531//BRCA1-A complex;GO:0008270//zinc ion binding	--	--	LR597453.1 Salarias fasciatus genome assembly, chromosome: 18	--	Aminopeptidase N [Camponotus floridanus]
	Unigene6770_All	0.11	1	1.84	Transcription	aminopeptidase activity	molecular_function	Metabolism	Metabolism of other amino acids	K11140//aminopeptidase N [EC:3.4.11.2]+ko04640//Hematopoietic cell lineage+ko04614//Renin-angiotensin system+ko00480//Glutathione metabolism+ko01100//Metabolic pathways;K11140//aminopeptidase N [EC:3.4.11.2]+ko04640//Hematopoietic cell lineage+ko04614//Renin-angiotensin system+ko00480//Glutathione metabolism+ko01100//Metabolic pathways;K11140//aminopeptidase N [EC:3.4.11.2]+ko04640//Hematopoietic…	GO:0004177//aminopeptidase activity;GO:0008270//zinc ion binding;GO:0008237//metallopeptidase activity;GO:0016021//integral component of membrane	ERAP1-like C-terminal domain	[EO] KOG1046 Puromycin-sensitive aminopeptidase and related aminopeptidases	--	Aminopeptidase N OS=Manduca sexta OX=7130 GN=APN2 PE=1 SV=2	LOW QUALITY PROTEIN: aminopeptidase N-like [Rhopalosiphum maidis]
	CL133.Contig1_All	0.82	0.62	1.44	Cytoskeleton	metallopeptidase activity	molecular_function	Metabolism	Metabolism of other amino acids	K11140//aminopeptidase N [EC:3.4.11.2]+ko04640//Hematopoietic cell lineage+ko04614//Renin-angiotensin system+ko00480//Glutathione metabolism+ko01100//Metabolic pathways;K11140//aminopeptidase N [EC:3.4.11.2]+ko04640//Hematopoietic cell lineage+ko04614//Renin-angiotensin system+ko00480//Glutathione metabolism+ko01100//Metabolic pathways;K01306//pyroglutamyl-peptidase II [EC:3.4.19.6];K11140//amino…	GO:0008237//metallopeptidase activity;GO:0008270//zinc ion binding;GO:0004177//aminopeptidase activity	Peptidase family M1 domain	[EO] KOG1046 Puromycin-sensitive aminopeptidase and related aminopeptidases	XM_003436522.1 Anopheles gambiae str. PEST AGAP013146-RC (AgaP_AGAP013146), mRNA	Aminopeptidase N OS=Mus musculus OX=10090 GN=Anpep PE=1 SV=4	aminopeptidase N-like [Sipha flava]
	CL1320.Contig4_All	1.36	0.82	0.61	Cytoskeleton	integral component of membrane	cellular_component	Organismal Systems	Endocrine system	K11141//glutamyl aminopeptidase [EC:3.4.11.7]+ko04614//Renin-angiotensin system;K11141//glutamyl aminopeptidase [EC:3.4.11.7]+ko04614//Renin-angiotensin system;K11141//glutamyl aminopeptidase [EC:3.4.11.7]+ko04614//Renin-angiotensin system;K11141//glutamyl aminopeptidase [EC:3.4.11.7]+ko04614//Renin-angiotensin system;K11141//glutamyl aminopeptidase [EC:3.4.11.7]+ko04614//Renin-angiotensin system	GO:0016021//integral component of membrane;GO:0008270//zinc ion binding;GO:0008237//metallopeptidase activity;GO:0004177//aminopeptidase activity	Peptidase family M1 domain	[EO] KOG1046 Puromycin-sensitive aminopeptidase and related aminopeptidases	XM_022312287.1 PREDICTED: Myzus persicae glutamyl aminopeptidase-like (LOC111032082), transcript variant X2, mRNA	Glutamyl aminopeptidase OS=Sus scrofa OX=9823 GN=ENPEP PE=1 SV=1	glutamyl aminopeptidase-like isoform X3 [Myzus persicae]
	Unigene15376_All	1.36	0.42	1	Carbohydrate transport and metabolism	--	--	--	--	--	--	--	--	CP027267.1 Lateolabrax maculatus chromosome Lm6	--	Aminopeptidase N [Camponotus floridanus]
	CL1320.Contig6_All	0.45	1.2	1.12	Cytoskeleton	aminopeptidase activity	molecular_function	Organismal Systems	Endocrine system	K11141//glutamyl aminopeptidase [EC:3.4.11.7]+ko04614//Renin-angiotensin system;K11141//glutamyl aminopeptidase [EC:3.4.11.7]+ko04614//Renin-angiotensin system;K11141//glutamyl aminopeptidase [EC:3.4.11.7]+ko04614//Renin-angiotensin system;K11141//glutamyl aminopeptidase [EC:3.4.11.7]+ko04614//Renin-angiotensin system;K11141//glutamyl aminopeptidase [EC:3.4.11.7]+ko04614//Renin-angiotensin system	GO:0004177//aminopeptidase activity;GO:0008270//zinc ion binding;GO:0016021//integral component of membrane;GO:0008237//metallopeptidase activity	Peptidase family M1 domain	[EO] KOG1046 Puromycin-sensitive aminopeptidase and related aminopeptidases	XM_027992330.1 PREDICTED: Aphis gossypii glutamyl aminopeptidase-like (LOC114127949), mRNA	Glutamyl aminopeptidase OS=Bos taurus OX=9913 GN=ENPEP PE=2 SV=1	glutamyl aminopeptidase-like isoform X3 [Myzus persicae]
	Unigene12287_All	0.84	0.64	1.09	Cell wall/membrane/envelope biogenesis	metallopeptidase activity	molecular_function	Genetic Information Processing	Translation	K03250//translation initiation factor 3 subunit E+ko03013//RNA transport+ko05160//Hepatitis C	GO:0008237//metallopeptidase activity;GO:0051056//regulation of small GTPase mediated signal transduction;GO:0051056//regulation of small GTPase mediated signal transduction;GO:0051056//regulation of small GTPase mediated signal transduction;GO:0016021//integral component of membrane;GO:0051056//regulation of small GTPase mediated signal transduction;GO:0005096//GTPase activator activity;GO:00041…	--	--	LR131922.1 Cottoperca gobio genome assembly, chromosome: 15	--	Aminopeptidase N [Camponotus floridanus]
	CL25.Contig7_All	1.15	0	1.41	Cytoskeleton	--	--	--	--	K08776//puromycin-sensitive aminopeptidase [EC:3.4.11.-];K08776//puromycin-sensitive aminopeptidase [EC:3.4.11.-];K08776//puromycin-sensitive aminopeptidase [EC:3.4.11.-];K08776//puromycin-sensitive aminopeptidase [EC:3.4.11.-]	--	Peptidase family M1 domain	[EO] KOG1046 Puromycin-sensitive aminopeptidase and related aminopeptidases	XM_026957168.1 PREDICTED: Rhopalosiphum maidis puromycin-sensitive aminopeptidase (LOC113553686), transcript variant X2, mRNA	Puromycin-sensitive aminopeptidase OS=Homo sapiens OX=9606 GN=NPEPPS PE=1 SV=2	puromycin-sensitive aminopeptidase isoform X4, partial [Aphis craccivora]
	CL25.Contig17_All	0.2	0.61	1.66	Cytoskeleton	--	--	--	--	K08776//puromycin-sensitive aminopeptidase [EC:3.4.11.-];K08776//puromycin-sensitive aminopeptidase [EC:3.4.11.-];K08776//puromycin-sensitive aminopeptidase [EC:3.4.11.-];K08776//puromycin-sensitive aminopeptidase [EC:3.4.11.-]	--	Peptidase family M1 domain	[EO] KOG1046 Puromycin-sensitive aminopeptidase and related aminopeptidases	XM_026957168.1 PREDICTED: Rhopalosiphum maidis puromycin-sensitive aminopeptidase (LOC113553686), transcript variant X2, mRNA	Puromycin-sensitive aminopeptidase OS=Homo sapiens OX=9606 GN=NPEPPS PE=1 SV=2	puromycin-sensitive aminopeptidase isoform X4, partial [Aphis craccivora]
	Unigene14715_All	0.08	0.76	1.61	Carbohydrate transport and metabolism	aminopeptidase activity	molecular_function	Metabolism	Metabolism of other amino acids	K11140//aminopeptidase N [EC:3.4.11.2]+ko04640//Hematopoietic cell lineage+ko04614//Renin-angiotensin system+ko00480//Glutathione metabolism+ko01100//Metabolic pathways;K11140//aminopeptidase N [EC:3.4.11.2]+ko04640//Hematopoietic cell lineage+ko04614//Renin-angiotensin system+ko00480//Glutathione metabolism+ko01100//Metabolic pathways;K11140//aminopeptidase N [EC:3.4.11.2]+ko04640//Hematopoietic…	GO:0004177//aminopeptidase activity;GO:0008270//zinc ion binding;GO:0016021//integral component of membrane;GO:0008237//metallopeptidase activity	Peptidase M1 N-terminal domain	[EO] KOG1046 Puromycin-sensitive aminopeptidase and related aminopeptidases	--	Leucyl-cystinyl aminopeptidase OS=Mus musculus OX=10090 GN=Lnpep PE=1 SV=1	aminopeptidase N-like [Melanaphis sacchari]
	Unigene20963_All	0.65	0.49	0.61	Signal transduction mechanisms	zinc ion binding	molecular_function	Genetic Information Processing	Translation	K03250//translation initiation factor 3 subunit E+ko03013//RNA transport+ko05160//Hepatitis C	GO:0008270//zinc ion binding;GO:0033290//eukaryotic 48S preinitiation complex;GO:0045905//positive regulation of translational termination;GO:0003743//translation initiation factor activity;GO:0045901//positive regulation of translational elongation;GO:0008237//metallopeptidase activity;GO:0045901//positive regulation of translational elongation;GO:0071540//eukaryotic translation initiation facto…	--	--	LR131319.1 Plasmodium falciparum strain KH2 genome assembly, chromosome: 14	--	Aminopeptidase N [Camponotus floridanus]
	CL1320.Contig2_All	0.77	0.36	0.48	Cytoskeleton	--	--	Organismal Systems	Endocrine system	K11141//glutamyl aminopeptidase [EC:3.4.11.7]+ko04614//Renin-angiotensin system;K11141//glutamyl aminopeptidase [EC:3.4.11.7]+ko04614//Renin-angiotensin system;K11141//glutamyl aminopeptidase [EC:3.4.11.7]+ko04614//Renin-angiotensin system;K11141//glutamyl aminopeptidase [EC:3.4.11.7]+ko04614//Renin-angiotensin system;K11141//glutamyl aminopeptidase [EC:3.4.11.7]+ko04614//Renin-angiotensin system	--	Peptidase family M1 domain	[EO] KOG1046 Puromycin-sensitive aminopeptidase and related aminopeptidases	XM_022312288.1 PREDICTED: Myzus persicae glutamyl aminopeptidase-like (LOC111032082), transcript variant X3, mRNA	Glutamyl aminopeptidase OS=Sus scrofa OX=9823 GN=ENPEP PE=1 SV=1	glutamyl aminopeptidase-like isoform X3 [Myzus persicae]
	CL1131.Contig2_All	0	0.56	1.04	--	cytoplasm	cellular_component	--	--	K01265//methionyl aminopeptidase [EC:3.4.11.18];K01265//methionyl aminopeptidase [EC:3.4.11.18];K01265//methionyl aminopeptidase [EC:3.4.11.18];K01265//methionyl aminopeptidase [EC:3.4.11.18];K01265//methionyl aminopeptidase [EC:3.4.11.18]	GO:0005737//cytoplasm;GO:0070084//protein initiator methionine removal;GO:0070006//metalloaminopeptidase activity;GO:0070084//protein initiator methionine removal;GO:0046872//metal ion binding;GO:0005737//cytoplasm	Metallopeptidase family M24	[R] KOG2775 Metallopeptidase	XM_025561395.1 PREDICTED: Sipha flava methionine aminopeptidase 2 (LOC112688280), transcript variant X2, mRNA	Methionine aminopeptidase 2 OS=Homo sapiens OX=9606 GN=METAP2 PE=1 SV=1	methionine aminopeptidase 2 [Melanaphis sacchari]
	CL664.Contig6_All	0	1.3	0.27	Cytoskeleton	--	--	--	--	K09611//probable aminopeptidase NPEPL1 [EC:3.4.11.-];K09611//probable aminopeptidase NPEPL1 [EC:3.4.11.-];K09611//probable aminopeptidase NPEPL1 [EC:3.4.11.-];K09611//probable aminopeptidase NPEPL1 [EC:3.4.11.-];K09611//probable aminopeptidase NPEPL1 [EC:3.4.11.-]	--	Cytosol aminopeptidase family, catalytic domain	[T] KOG0037 Ca2+-binding protein, EF-Hand protein superfamily	XM_015518173.1 PREDICTED: Diuraphis noxia probable aminopeptidase NPEPL1 (LOC107168683), transcript variant X2, mRNA	Probable aminopeptidase NPEPL1 OS=Homo sapiens OX=9606 GN=NPEPL1 PE=1 SV=3	probable aminopeptidase NPEPL1 [Aphis gossypii] >XP_027844835.1 probable aminopeptidase NPEPL1 [Aphis gossypii]
	CL1131.Contig3_All	0.15	0	1.36	--	metal ion binding	molecular_function	--	--	K01265//methionyl aminopeptidase [EC:3.4.11.18];K01265//methionyl aminopeptidase [EC:3.4.11.18];K01265//methionyl aminopeptidase [EC:3.4.11.18];K01265//methionyl aminopeptidase [EC:3.4.11.18];K01265//methionyl aminopeptidase [EC:3.4.11.18]	GO:0046872//metal ion binding;GO:0070006//metalloaminopeptidase activity;GO:0005737//cytoplasm;GO:0070084//protein initiator methionine removal;GO:0005737//cytoplasm;GO:0070084//protein initiator methionine removal	Metallopeptidase family M24	[R] KOG2775 Metallopeptidase	XM_025345409.1 PREDICTED: Melanaphis sacchari methionine aminopeptidase 2 (LOC112598792), mRNA	Methionine aminopeptidase 2 OS=Homo sapiens OX=9606 GN=METAP2 PE=1 SV=1	Peptidase M24A, methionine aminopeptidase, subfamily 2, binding site,Peptidase M24, methionine [Cinara cedri]
	CL133.Contig3_All	0.24	0.34	0.89	Cytoskeleton	--	--	Metabolism	Metabolism of other amino acids	K11140//aminopeptidase N [EC:3.4.11.2]+ko04640//Hematopoietic cell lineage+ko04614//Renin-angiotensin system+ko00480//Glutathione metabolism+ko01100//Metabolic pathways;K11140//aminopeptidase N [EC:3.4.11.2]+ko04640//Hematopoietic cell lineage+ko04614//Renin-angiotensin system+ko00480//Glutathione metabolism+ko01100//Metabolic pathways;K11140//aminopeptidase N [EC:3.4.11.2]+ko04640//Hematopoietic…	--	Peptidase family M1 domain	[EO] KOG1046 Puromycin-sensitive aminopeptidase and related aminopeptidases	XM_003436522.1 Anopheles gambiae str. PEST AGAP013146-RC (AgaP_AGAP013146), mRNA	Aminopeptidase N OS=Mus musculus OX=10090 GN=Anpep PE=1 SV=4	aminopeptidase N-like [Sipha flava]
	Unigene17846_All	1.12	0	0	Carbohydrate transport and metabolism	aminopeptidase activity	molecular_function	--	--	K08776//puromycin-sensitive aminopeptidase [EC:3.4.11.-];K08776//puromycin-sensitive aminopeptidase [EC:3.4.11.-];K08776//puromycin-sensitive aminopeptidase [EC:3.4.11.-];K08776//puromycin-sensitive aminopeptidase [EC:3.4.11.-];K08776//puromycin-sensitive aminopeptidase [EC:3.4.11.-]	GO:0004177//aminopeptidase activity;GO:0008270//zinc ion binding;GO:0008237//metallopeptidase activity	--	[EO] KOG1046 Puromycin-sensitive aminopeptidase and related aminopeptidases	XM_030245670.1 PREDICTED: Mus musculus aminopeptidase puromycin sensitive (Npepps), transcript variant X5, mRNA	Puromycin-sensitive aminopeptidase OS=Homo sapiens OX=9606 GN=NPEPPS PE=1 SV=2	PREDICTED: puromycin-sensitive aminopeptidase isoform X2 [Myotis brandtii]
	Unigene26412_All	0	0	1.12	Transcription	zinc ion binding	molecular_function	Metabolism	Metabolism of other amino acids	K11140//aminopeptidase N [EC:3.4.11.2]+ko04640//Hematopoietic cell lineage+ko04614//Renin-angiotensin system+ko00480//Glutathione metabolism+ko01100//Metabolic pathways;K11140//aminopeptidase N [EC:3.4.11.2]+ko04640//Hematopoietic cell lineage+ko04614//Renin-angiotensin system+ko00480//Glutathione metabolism+ko01100//Metabolic pathways;K11140//aminopeptidase N [EC:3.4.11.2]+ko04640//Hematopoietic…	GO:0008270//zinc ion binding;GO:0008237//metallopeptidase activity;GO:0004177//aminopeptidase activity	--	--	--	--	LOW QUALITY PROTEIN: aminopeptidase N [Acyrthosiphon pisum]
	Unigene17126_All	1.1	0	0	Carbohydrate transport and metabolism	regulation of potassium ion transport	biological_process	--	--	K23013//dipeptidyl aminopeptidase-like protein 6;K23013//dipeptidyl aminopeptidase-like protein 6;K23013//dipeptidyl aminopeptidase-like protein 6;K23013//dipeptidyl aminopeptidase-like protein 6;K23013//dipeptidyl aminopeptidase-like protein 6	GO:0043266//regulation of potassium ion transport;GO:1903078//positive regulation of protein localization to plasma membrane;GO:1901379//regulation of potassium ion transmembrane transport;GO:0043268//positive regulation of potassium ion transport;GO:1903078//positive regulation of protein localization to plasma membrane;GO:0043266//regulation of potassium ion transport;GO:1901379//regulation of …	--	[O] KOG2100 Dipeptidyl aminopeptidase	NM_001198886.1 Mus musculus dipeptidylpeptidase 6 (Dpp6), transcript variant 4, mRNA	Dipeptidyl aminopeptidase-like protein 6 OS=Mus musculus OX=10090 GN=Dpp6 PE=1 SV=1	dipeptidyl aminopeptidase-like protein 6 isoform X4 [Mus caroli]
	Unigene30163_All	0	0.36	0.73	Transcription	integral component of membrane	cellular_component	Metabolism	Metabolism of other amino acids	K11140//aminopeptidase N [EC:3.4.11.2]+ko04640//Hematopoietic cell lineage+ko04614//Renin-angiotensin system+ko00480//Glutathione metabolism+ko01100//Metabolic pathways;K11140//aminopeptidase N [EC:3.4.11.2]+ko04640//Hematopoietic cell lineage+ko04614//Renin-angiotensin system+ko00480//Glutathione metabolism+ko01100//Metabolic pathways;K11140//aminopeptidase N [EC:3.4.11.2]+ko04640//Hematopoietic…	GO:0016021//integral component of membrane;GO:0008237//metallopeptidase activity;GO:0008270//zinc ion binding;GO:0004177//aminopeptidase activity	--	[EO] KOG1046 Puromycin-sensitive aminopeptidase and related aminopeptidases	--	Endoplasmic reticulum aminopeptidase 1 OS=Mus musculus OX=10090 GN=Erap1 PE=1 SV=2	aminopeptidase N-like [Myzus persicae]
	CL1320.Contig5_All	0	0	1.08	Cytoskeleton	--	--	Organismal Systems	Endocrine system	K11141//glutamyl aminopeptidase [EC:3.4.11.7]+ko04614//Renin-angiotensin system;K11141//glutamyl aminopeptidase [EC:3.4.11.7]+ko04614//Renin-angiotensin system;K11141//glutamyl aminopeptidase [EC:3.4.11.7]+ko04614//Renin-angiotensin system;K11141//glutamyl aminopeptidase [EC:3.4.11.7]+ko04614//Renin-angiotensin system;K11141//glutamyl aminopeptidase [EC:3.4.11.7]+ko04614//Renin-angiotensin system	--	Peptidase family M1 domain	[EO] KOG1046 Puromycin-sensitive aminopeptidase and related aminopeptidases	XM_027992330.1 PREDICTED: Aphis gossypii glutamyl aminopeptidase-like (LOC114127949), mRNA	Glutamyl aminopeptidase OS=Bos taurus OX=9913 GN=ENPEP PE=2 SV=1	glutamyl aminopeptidase-like isoform X3 [Myzus persicae]
	CL25.Contig11_All	0.47	0	0.59	Cytoskeleton	--	--	--	--	K08776//puromycin-sensitive aminopeptidase [EC:3.4.11.-];K08776//puromycin-sensitive aminopeptidase [EC:3.4.11.-];K08776//puromycin-sensitive aminopeptidase [EC:3.4.11.-];K08776//puromycin-sensitive aminopeptidase [EC:3.4.11.-]	--	Peptidase family M1 domain	[EO] KOG1046 Puromycin-sensitive aminopeptidase and related aminopeptidases	XM_027985710.1 PREDICTED: Aphis gossypii puromycin-sensitive aminopeptidase (LOC114122911), transcript variant X2, mRNA	Puromycin-sensitive aminopeptidase OS=Homo sapiens OX=9606 GN=NPEPPS PE=1 SV=2	puromycin-sensitive aminopeptidase isoform X2 [Melanaphis sacchari]
	CL1320.Contig9_All	0	0	0.87	Cytoskeleton	zinc ion binding	molecular_function	Organismal Systems	Endocrine system	K11141//glutamyl aminopeptidase [EC:3.4.11.7]+ko04614//Renin-angiotensin system;K11141//glutamyl aminopeptidase [EC:3.4.11.7]+ko04614//Renin-angiotensin system;K11141//glutamyl aminopeptidase [EC:3.4.11.7]+ko04614//Renin-angiotensin system;K11141//glutamyl aminopeptidase [EC:3.4.11.7]+ko04614//Renin-angiotensin system;K11141//glutamyl aminopeptidase [EC:3.4.11.7]+ko04614//Renin-angiotensin system	GO:0008270//zinc ion binding;GO:0008237//metallopeptidase activity;GO:0016021//integral component of membrane;GO:0004177//aminopeptidase activity	Peptidase family M1 domain	[EO] KOG1046 Puromycin-sensitive aminopeptidase and related aminopeptidases	XM_003240044.3 PREDICTED: Acyrthosiphon pisum glutamyl aminopeptidase (LOC100166813), transcript variant X2, mRNA	Glutamyl aminopeptidase OS=Sus scrofa OX=9823 GN=ENPEP PE=1 SV=1	glutamyl aminopeptidase-like isoform X3 [Myzus persicae]
	CL25.Contig3_All	0	0.83	0	Cytoskeleton	--	--	--	--	K08776//puromycin-sensitive aminopeptidase [EC:3.4.11.-];K08776//puromycin-sensitive aminopeptidase [EC:3.4.11.-];K08776//puromycin-sensitive aminopeptidase [EC:3.4.11.-];K08776//puromycin-sensitive aminopeptidase [EC:3.4.11.-]	--	Peptidase family M1 domain	[EO] KOG1046 Puromycin-sensitive aminopeptidase and related aminopeptidases	XM_027985710.1 PREDICTED: Aphis gossypii puromycin-sensitive aminopeptidase (LOC114122911), transcript variant X2, mRNA	Puromycin-sensitive aminopeptidase OS=Homo sapiens OX=9606 GN=NPEPPS PE=1 SV=2	puromycin-sensitive aminopeptidase isoform X2 [Melanaphis sacchari]
	CL25.Contig14_All	0.04	0.14	0.61	Cytoskeleton	--	--	--	--	K08776//puromycin-sensitive aminopeptidase [EC:3.4.11.-];K08776//puromycin-sensitive aminopeptidase [EC:3.4.11.-];K08776//puromycin-sensitive aminopeptidase [EC:3.4.11.-];K08776//puromycin-sensitive aminopeptidase [EC:3.4.11.-]	--	Peptidase family M1 domain	[EO] KOG1046 Puromycin-sensitive aminopeptidase and related aminopeptidases	XM_026957168.1 PREDICTED: Rhopalosiphum maidis puromycin-sensitive aminopeptidase (LOC113553686), transcript variant X2, mRNA	Puromycin-sensitive aminopeptidase OS=Homo sapiens OX=9606 GN=NPEPPS PE=1 SV=2	puromycin-sensitive aminopeptidase isoform X2 [Melanaphis sacchari]
	CL1320.Contig1_All	0.77	0	0	Cytoskeleton	integral component of membrane	cellular_component	Organismal Systems	Endocrine system	K11141//glutamyl aminopeptidase [EC:3.4.11.7]+ko04614//Renin-angiotensin system;K11141//glutamyl aminopeptidase [EC:3.4.11.7]+ko04614//Renin-angiotensin system;K11141//glutamyl aminopeptidase [EC:3.4.11.7]+ko04614//Renin-angiotensin system;K11141//glutamyl aminopeptidase [EC:3.4.11.7]+ko04614//Renin-angiotensin system;K11141//glutamyl aminopeptidase [EC:3.4.11.7]+ko04614//Renin-angiotensin system	GO:0016021//integral component of membrane;GO:0004177//aminopeptidase activity;GO:0008237//metallopeptidase activity;GO:0008270//zinc ion binding	Peptidase family M1 domain	[EO] KOG1046 Puromycin-sensitive aminopeptidase and related aminopeptidases	XM_022312287.1 PREDICTED: Myzus persicae glutamyl aminopeptidase-like (LOC111032082), transcript variant X2, mRNA	Glutamyl aminopeptidase OS=Sus scrofa OX=9823 GN=ENPEP PE=1 SV=1	glutamyl aminopeptidase-like isoform X3 [Myzus persicae]
	CL1320.Contig8_All	0.21	0.35	0.03	Cytoskeleton	metallopeptidase activity	molecular_function	Organismal Systems	Endocrine system	K11141//glutamyl aminopeptidase [EC:3.4.11.7]+ko04614//Renin-angiotensin system;K11141//glutamyl aminopeptidase [EC:3.4.11.7]+ko04614//Renin-angiotensin system;K11141//glutamyl aminopeptidase [EC:3.4.11.7]+ko04614//Renin-angiotensin system;K11141//glutamyl aminopeptidase [EC:3.4.11.7]+ko04614//Renin-angiotensin system;K11141//glutamyl aminopeptidase [EC:3.4.11.7]+ko04614//Renin-angiotensin system	GO:0008237//metallopeptidase activity;GO:0004177//aminopeptidase activity;GO:0008270//zinc ion binding;GO:0016021//integral component of membrane	Peptidase family M1 domain	[EO] KOG1046 Puromycin-sensitive aminopeptidase and related aminopeptidases	XM_003240044.3 PREDICTED: Acyrthosiphon pisum glutamyl aminopeptidase (LOC100166813), transcript variant X2, mRNA	Glutamyl aminopeptidase OS=Sus scrofa OX=9823 GN=ENPEP PE=1 SV=1	glutamyl aminopeptidase-like isoform X3 [Myzus persicae]
	Unigene29456_All	0	0	0.55	Transcription	--	--	Metabolism	Metabolism of other amino acids	K11140//aminopeptidase N [EC:3.4.11.2]+ko04640//Hematopoietic cell lineage+ko04614//Renin-angiotensin system+ko00480//Glutathione metabolism+ko01100//Metabolic pathways	--	--	--	--	--	LOW QUALITY PROTEIN: membrane alanyl aminopeptidase-like [Rhopalosiphum maidis]
	CL133.Contig5_All	0	0	0.52	Cytoskeleton	--	--	Metabolism	Metabolism of other amino acids	K11140//aminopeptidase N [EC:3.4.11.2]+ko04640//Hematopoietic cell lineage+ko04614//Renin-angiotensin system+ko00480//Glutathione metabolism+ko01100//Metabolic pathways;K11140//aminopeptidase N [EC:3.4.11.2]+ko04640//Hematopoietic cell lineage+ko04614//Renin-angiotensin system+ko00480//Glutathione metabolism+ko01100//Metabolic pathways;K11140//aminopeptidase N [EC:3.4.11.2]+ko04640//Hematopoietic…	--	ERAP1-like C-terminal domain	[EO] KOG1046 Puromycin-sensitive aminopeptidase and related aminopeptidases	--	Aminopeptidase N OS=Plutella xylostella OX=51655 GN=APN1 PE=1 SV=1	aminopeptidase N-like [Melanaphis sacchari]
	CL2905.Contig1_All	0.14	0.07	0.3	Cytoskeleton	lipid metabolic process	biological_process	Metabolism	Lipid metabolism	K01052//lysosomal acid lipase/cholesteryl ester hydrolase [EC:3.1.1.13]+ko04142//Lysosome+ko04979//Cholesterol metabolism+ko00100//Steroid biosynthesis;K01052//lysosomal acid lipase/cholesteryl ester hydrolase [EC:3.1.1.13]+ko04142//Lysosome+ko04979//Cholesterol metabolism+ko00100//Steroid biosynthesis;K01052//lysosomal acid lipase/cholesteryl ester hydrolase [EC:3.1.1.13]+ko04142//Lysosome+ko049…	GO:0006629//lipid metabolic process;GO:0004177//aminopeptidase activity;GO:0016021//integral component of membrane	Partial alpha/beta-hydrolase lipase region	[I] KOG2624 Triglyceride lipase-cholesterol esterase	XM_022326397.1 PREDICTED: Myzus persicae pre-mRNA-splicing factor 38B (LOC111041941), transcript variant X2, mRNA	Lipase 1 OS=Drosophila melanogaster OX=7227 GN=Lip1 PE=2 SV=2	Partial AB-hydrolase lipase domain,Serine aminopeptidase, S33,Alpha/Beta hydrolase fold [Cinara cedri]
	CL1076.Contig2_All	0	0	0.46	--	zinc ion binding	molecular_function	Metabolism	Metabolism of other amino acids	K11140//aminopeptidase N [EC:3.4.11.2]+ko04640//Hematopoietic cell lineage+ko04614//Renin-angiotensin system+ko00480//Glutathione metabolism+ko01100//Metabolic pathways;K11140//aminopeptidase N [EC:3.4.11.2]+ko04640//Hematopoietic cell lineage+ko04614//Renin-angiotensin system+ko00480//Glutathione metabolism+ko01100//Metabolic pathways;K11140//aminopeptidase N [EC:3.4.11.2]+ko04640//Hematopoietic…	GO:0008270//zinc ion binding;GO:0004177//aminopeptidase activity;GO:0008237//metallopeptidase activity	--	[EO] KOG1046 Puromycin-sensitive aminopeptidase and related aminopeptidases	--	Aminopeptidase N OS=Canis lupus familiaris OX=9615 GN=ANPEP PE=1 SV=2	aminopeptidase N isoform X1 [Acyrthosiphon pisum]
	CL25.Contig16_All	0.03	0.06	0.31	Cytoskeleton	--	--	--	--	K08776//puromycin-sensitive aminopeptidase [EC:3.4.11.-];K08776//puromycin-sensitive aminopeptidase [EC:3.4.11.-];K08776//puromycin-sensitive aminopeptidase [EC:3.4.11.-];K08776//puromycin-sensitive aminopeptidase [EC:3.4.11.-]	--	Peptidase family M1 domain	[EO] KOG1046 Puromycin-sensitive aminopeptidase and related aminopeptidases	XM_026957168.1 PREDICTED: Rhopalosiphum maidis puromycin-sensitive aminopeptidase (LOC113553686), transcript variant X2, mRNA	Puromycin-sensitive aminopeptidase OS=Homo sapiens OX=9606 GN=NPEPPS PE=1 SV=2	puromycin-sensitive aminopeptidase isoform X4, partial [Aphis craccivora]
	CL25.Contig12_All	0	0.04	0.12	Cytoskeleton	--	--	--	--	K08776//puromycin-sensitive aminopeptidase [EC:3.4.11.-];K08776//puromycin-sensitive aminopeptidase [EC:3.4.11.-];K08776//puromycin-sensitive aminopeptidase [EC:3.4.11.-];K08776//puromycin-sensitive aminopeptidase [EC:3.4.11.-]	--	Peptidase family M1 domain	[EO] KOG1046 Puromycin-sensitive aminopeptidase and related aminopeptidases	XM_026957168.1 PREDICTED: Rhopalosiphum maidis puromycin-sensitive aminopeptidase (LOC113553686), transcript variant X2, mRNA	Puromycin-sensitive aminopeptidase OS=Homo sapiens OX=9606 GN=NPEPPS PE=1 SV=2	puromycin-sensitive aminopeptidase isoform X4, partial [Aphis craccivora]
	CL25.Contig9_All	0.02	0	0.13	Cytoskeleton	--	--	--	--	K08776//puromycin-sensitive aminopeptidase [EC:3.4.11.-];K08776//puromycin-sensitive aminopeptidase [EC:3.4.11.-];K08776//puromycin-sensitive aminopeptidase [EC:3.4.11.-];K08776//puromycin-sensitive aminopeptidase [EC:3.4.11.-]	--	Peptidase family M1 domain	[EO] KOG1046 Puromycin-sensitive aminopeptidase and related aminopeptidases	XM_026957168.1 PREDICTED: Rhopalosiphum maidis puromycin-sensitive aminopeptidase (LOC113553686), transcript variant X2, mRNA	Puromycin-sensitive aminopeptidase OS=Homo sapiens OX=9606 GN=NPEPPS PE=1 SV=2	puromycin-sensitive aminopeptidase isoform X4, partial [Aphis craccivora]
	Unigene24677_All	0.13	0	0	Transcription	--	--	--	--	--	--	--	--	LR722982.1 Thalassophryne amazonica genome assembly, chromosome: 17	--	Aminopeptidase N [Camponotus floridanus]
	CL25.Contig15_All	0.01	0.01	0.09	Cytoskeleton	--	--	--	--	K08776//puromycin-sensitive aminopeptidase [EC:3.4.11.-];K08776//puromycin-sensitive aminopeptidase [EC:3.4.11.-];K08776//puromycin-sensitive aminopeptidase [EC:3.4.11.-];K08776//puromycin-sensitive aminopeptidase [EC:3.4.11.-]	--	Peptidase family M1 domain	[EO] KOG1046 Puromycin-sensitive aminopeptidase and related aminopeptidases	XM_026957168.1 PREDICTED: Rhopalosiphum maidis puromycin-sensitive aminopeptidase (LOC113553686), transcript variant X2, mRNA	Puromycin-sensitive aminopeptidase OS=Homo sapiens OX=9606 GN=NPEPPS PE=1 SV=2	puromycin-sensitive aminopeptidase isoform X2 [Melanaphis sacchari]
	CL2727.Contig5_All	--	--	--	Cytoskeleton	--	--	--	--	K01296//carboxypeptidase M [EC:3.4.17.12];K01296//carboxypeptidase M [EC:3.4.17.12];K07752//carboxypeptidase D [EC:3.4.17.22];K01296//carboxypeptidase M [EC:3.4.17.12]	--	Zinc carboxypeptidase	[R] KOG2649 Zinc carboxypeptidase	XM_008189067.3 PREDICTED: Acyrthosiphon pisum carboxypeptidase M (LOC100163764), transcript variant X3, mRNA	Carboxypeptidase M OS=Mus musculus OX=10090 GN=Cpm PE=1 SV=2	carboxypeptidase M-like isoform X2 [Myzus persicae]
	Unigene4823_All	86.9	92.47	84.23	Transcription	--	--	Human Diseases	Endocrine and metabolic diseases	K07752//carboxypeptidase D [EC:3.4.17.22];K01294//carboxypeptidase E [EC:3.4.17.10]+ko04940//Type I diabetes mellitus;K01294//carboxypeptidase E [EC:3.4.17.10]+ko04940//Type I diabetes mellitus;K01294//carboxypeptidase E [EC:3.4.17.10]+ko04940//Type I diabetes mellitus	--	Zinc carboxypeptidase	[R] KOG2649 Zinc carboxypeptidase	XM_022316063.1 PREDICTED: Myzus persicae carboxypeptidase E-like (LOC111034728), mRNA	Carboxypeptidase E OS=Lophius americanus OX=8073 GN=cpe PE=2 SV=1	carboxypeptidase E-like [Myzus persicae]
	CL4546.Contig1_All	25.61	18.07	32.72	Signal transduction mechanisms	serine-type carboxypeptidase activity	molecular_function	--	--	K09645//vitellogenic carboxypeptidase-like protein [EC:3.4.16.-];K09645//vitellogenic carboxypeptidase-like protein [EC:3.4.16.-];K09645//vitellogenic carboxypeptidase-like protein [EC:3.4.16.-];K09645//vitellogenic carboxypeptidase-like protein [EC:3.4.16.-];K09645//vitellogenic carboxypeptidase-like protein [EC:3.4.16.-]	GO:0004185//serine-type carboxypeptidase activity	Serine carboxypeptidase	[OE] KOG1282 Serine carboxypeptidases (lysosomal cathepsin A)	XM_025569327.1 PREDICTED: Sipha flava venom serine carboxypeptidase-like (LOC112694009), mRNA	Venom serine carboxypeptidase OS=Apis mellifera OX=7460 PE=2 SV=1	venom serine carboxypeptidase-like [Myzus persicae]
	CL2727.Contig4_All	0.41	0.41	16.03	Cytoskeleton	--	--	--	--	K01296//carboxypeptidase M [EC:3.4.17.12];K01296//carboxypeptidase M [EC:3.4.17.12];K07752//carboxypeptidase D [EC:3.4.17.22];K01296//carboxypeptidase M [EC:3.4.17.12]	--	Zinc carboxypeptidase	[R] KOG2649 Zinc carboxypeptidase	XM_008189067.3 PREDICTED: Acyrthosiphon pisum carboxypeptidase M (LOC100163764), transcript variant X3, mRNA	Carboxypeptidase M OS=Mus musculus OX=10090 GN=Cpm PE=1 SV=2	carboxypeptidase M-like isoform X2 [Myzus persicae]
	CL1374.Contig2_All	5.54	5.09	5.56	Cytoskeleton	metallocarboxypeptidase activity	molecular_function	Environmental Information Processing	Signal transduction	K05840//dopamine receptor D5+ko04024//cAMP signaling pathway+ko04020//Calcium signaling pathway+ko04728//Dopaminergic synapse+ko04080//Neuroactive ligand-receptor interaction	GO:0004181//metallocarboxypeptidase activity;GO:0008270//zinc ion binding	Zinc carboxypeptidase	[E] KOG3641 Zinc carboxypeptidase	XM_025553969.1 PREDICTED: Sipha flava cytosolic carboxypeptidase-like protein 5 (LOC112683101), transcript variant X3, mRNA	Cytosolic carboxypeptidase-like protein 5 OS=Xenopus tropicalis OX=8364 GN=agbl5 PE=2 SV=1	cytosolic carboxypeptidase-like protein 5 isoform X1 [Sipha flava] >XP_025409753.1 cytosolic carboxypeptidase-like protein 5 isoform X1 [Sipha flava]
	CL4546.Contig2_All	0.85	1.03	6.29	Signal transduction mechanisms	serine-type carboxypeptidase activity	molecular_function	--	--	K09645//vitellogenic carboxypeptidase-like protein [EC:3.4.16.-];K09645//vitellogenic carboxypeptidase-like protein [EC:3.4.16.-];K09645//vitellogenic carboxypeptidase-like protein [EC:3.4.16.-];K09645//vitellogenic carboxypeptidase-like protein [EC:3.4.16.-];K09645//vitellogenic carboxypeptidase-like protein [EC:3.4.16.-]	GO:0004185//serine-type carboxypeptidase activity	Serine carboxypeptidase	[OE] KOG1282 Serine carboxypeptidases (lysosomal cathepsin A)	XM_026962264.1 PREDICTED: Rhopalosiphum maidis venom serine carboxypeptidase-like (LOC113556996), transcript variant X2, mRNA	Venom serine carboxypeptidase OS=Apis mellifera OX=7460 PE=2 SV=1	venom serine carboxypeptidase-like [Myzus persicae]
	Unigene6178_All	0.87	1.62	4.15	Transcription	zinc ion binding	molecular_function	--	--	--	GO:0008270//zinc ion binding;GO:0004181//metallocarboxypeptidase activity	Cytosolic carboxypeptidase N-terminal domain	[E] KOG3641 Zinc carboxypeptidase	--	Cytosolic carboxypeptidase 1 OS=Homo sapiens OX=9606 GN=AGTPBP1 PE=1 SV=3	Armadillo-type fold,Peptidase M14, carboxypeptidase A,Armadillo-like helical [Cinara cedri]
	CL2967.Contig2_All	1.88	2.92	1.59	Cytoskeleton	--	--	--	--	K01296//carboxypeptidase M [EC:3.4.17.12];K01296//carboxypeptidase M [EC:3.4.17.12];K01296//carboxypeptidase M [EC:3.4.17.12];K01296//carboxypeptidase M [EC:3.4.17.12];K07752//carboxypeptidase D [EC:3.4.17.22]	--	Zinc carboxypeptidase	[R] KOG2649 Zinc carboxypeptidase	--	Carboxypeptidase D OS=Mus musculus OX=10090 GN=Cpd PE=1 SV=2	carboxypeptidase D isoform X3 [Acyrthosiphon pisum]
	CL886.Contig2_All	1.15	1.17	4.06	Cytoskeleton	--	--	--	--	K01302//carboxypeptidase Q [EC:3.4.17.-];K01302//carboxypeptidase Q [EC:3.4.17.-];K01302//carboxypeptidase Q [EC:3.4.17.-];K01302//carboxypeptidase Q [EC:3.4.17.-]	--	Peptidase family M28	[OPR] KOG2195 Transferrin receptor and related proteins containing the protease-associated (PA) domain	XM_025563761.1 PREDICTED: Sipha flava carboxypeptidase Q-like (LOC112689886), mRNA	Carboxypeptidase Q OS=Rattus norvegicus OX=10116 GN=Cpq PE=1 SV=1	carboxypeptidase Q-like [Aphis gossypii]
	Unigene18373_All	5.77	0.08	0.11	Carbohydrate transport and metabolism	Wnt signaling pathway	biological_process	Human Diseases	Endocrine and metabolic diseases	K01294//carboxypeptidase E [EC:3.4.17.10]+ko04940//Type I diabetes mellitus;K01294//carboxypeptidase E [EC:3.4.17.10]+ko04940//Type I diabetes mellitus;K01294//carboxypeptidase E [EC:3.4.17.10]+ko04940//Type I diabetes mellitus;K01294//carboxypeptidase E [EC:3.4.17.10]+ko04940//Type I diabetes mellitus;K01294//carboxypeptidase E [EC:3.4.17.10]+ko04940//Type I diabetes mellitus	GO:0016055//Wnt signaling pathway;GO:0030070//insulin processing;GO:0005794//Golgi apparatus;GO:0016055//Wnt signaling pathway;GO:0016055//Wnt signaling pathway;GO:2000173//negative regulation of branching morphogenesis of a nerve;GO:0031045//dense core granule;GO:0030070//insulin processing;GO:0072657//protein localization to membrane;GO:2000173//negative regulation of branching morphogenesis of…	Zinc carboxypeptidase	[R] KOG2649 Zinc carboxypeptidase	NM_013494.4 Mus musculus carboxypeptidase E (Cpe), mRNA	Carboxypeptidase E OS=Mus musculus OX=10090 GN=Cpe PE=1 SV=2	carboxypeptidase E preproprotein [Mus musculus] >XP_021025543.1 carboxypeptidase E [Mus caroli] >Q00493.2 RecName: Full=Carboxypeptidase E; Short=CPE; AltName: Full=Carboxypeptidase H; Short=CPH; AltName: Full=Enkephalin convertase; AltName: Full=Prohormone-processing carboxypeptidase; Flags: Precursor [Mus musculus] >AAB60488.1 carboxypeptidase E [Mus musculus musculus] >AAH10197.1 Carboxypeptid…
	CL1374.Contig1_All	1.09	1.56	3.04	Cytoskeleton	metallocarboxypeptidase activity	molecular_function	--	--	--	GO:0004181//metallocarboxypeptidase activity;GO:0008270//zinc ion binding	--	--	XM_025553969.1 PREDICTED: Sipha flava cytosolic carboxypeptidase-like protein 5 (LOC112683101), transcript variant X3, mRNA	--	Peptidase M14, carboxypeptidase A,Cytosolic carboxypeptidase-like protein 5 catalytic domain [Cinara cedri]
	Unigene4767_All	0.74	2.38	2.5	Transcription	zinc ion binding	molecular_function	Organismal Systems	Immune system	K01298//carboxypeptidase A2 [EC:3.4.17.15]+ko04974//Protein digestion and absorption+ko04972//Pancreatic secretion;K01298//carboxypeptidase A2 [EC:3.4.17.15]+ko04974//Protein digestion and absorption+ko04972//Pancreatic secretion;K08782//carboxypeptidase A6 [EC:3.4.17.1];K01298//carboxypeptidase A2 [EC:3.4.17.15]+ko04974//Protein digestion and absorption+ko04972//Pancreatic secretion;K01300//carb…	GO:0008270//zinc ion binding;GO:0004181//metallocarboxypeptidase activity	Zinc carboxypeptidase	[S] KOG2650 Zinc carboxypeptidase	XM_022318622.1 PREDICTED: Myzus persicae carboxypeptidase B-like (LOC111036559), mRNA	Carboxypeptidase B OS=Astacus astacus OX=6715 PE=1 SV=1	carboxypeptidase B-like [Rhopalosiphum maidis]
	Unigene9418_All	1.28	1.48	2.8	Transcription	--	--	Organismal Systems	Endocrine system	K01285//lysosomal Pro-X carboxypeptidase [EC:3.4.16.2]+ko04614//Renin-angiotensin system+ko04974//Protein digestion and absorption;K01285//lysosomal Pro-X carboxypeptidase [EC:3.4.16.2]+ko04614//Renin-angiotensin system+ko04974//Protein digestion and absorption;K01285//lysosomal Pro-X carboxypeptidase [EC:3.4.16.2]+ko04614//Renin-angiotensin system+ko04974//Protein digestion and absorption	--	Serine carboxypeptidase S28	[OR] KOG2183 Prolylcarboxypeptidase (angiotensinase C)	XM_027989461.1 PREDICTED: Aphis gossypii lysosomal Pro-X carboxypeptidase-like (LOC114125694), mRNA	Lysosomal Pro-X carboxypeptidase OS=Bos taurus OX=9913 GN=PRCP PE=2 SV=1	lysosomal Pro-X carboxypeptidase-like [Aphis gossypii]
	CL2967.Contig1_All	1.68	0.73	3.12	Cytoskeleton	--	--	--	--	K01296//carboxypeptidase M [EC:3.4.17.12];K01296//carboxypeptidase M [EC:3.4.17.12];K01296//carboxypeptidase M [EC:3.4.17.12];K01296//carboxypeptidase M [EC:3.4.17.12];K07752//carboxypeptidase D [EC:3.4.17.22]	--	Zinc carboxypeptidase	[R] KOG2649 Zinc carboxypeptidase	--	Carboxypeptidase D OS=Mus musculus OX=10090 GN=Cpd PE=1 SV=2	carboxypeptidase D isoform X3 [Acyrthosiphon pisum]
	Unigene5924_All	0.67	3.11	1.32	Transcription	--	--	--	--	K17095//annexin A7/11;K21392//adipocyte enhancer-binding protein 1;K17095//annexin A7/11;K21392//adipocyte enhancer-binding protein 1;K21392//adipocyte enhancer-binding protein 1	--	Glycine rich protein family	[U] KOG0819 Annexin	--	Annexin B11 OS=Drosophila melanogaster OX=7227 GN=AnxB11 PE=2 SV=2	inactive carboxypeptidase-like protein X2 isoform X3 [Gouania willdenowi]
	Unigene9216_All	1.94	1.63	1.48	Transcription	zinc ion binding	molecular_function	--	--	K07752//carboxypeptidase D [EC:3.4.17.22];K07752//carboxypeptidase D [EC:3.4.17.22];K07752//carboxypeptidase D [EC:3.4.17.22];K07752//carboxypeptidase D [EC:3.4.17.22];K07752//carboxypeptidase D [EC:3.4.17.22]	GO:0008270//zinc ion binding;GO:0016021//integral component of membrane;GO:0004185//serine-type carboxypeptidase activity;GO:0004181//metallocarboxypeptidase activity	Carboxypeptidase regulatory-like domain	[R] KOG2649 Zinc carboxypeptidase	--	Adipocyte enhancer-binding protein 1 OS=Homo sapiens OX=9606 GN=AEBP1 PE=1 SV=1	Peptidase M14, carboxypeptidase A,Carboxypeptidase-like, regulatory domain [Cinara cedri]
	Unigene12482_All	0.41	1.69	2.87	Cell wall/membrane/envelope biogenesis	--	--	Organismal Systems	Endocrine system	K01285//lysosomal Pro-X carboxypeptidase [EC:3.4.16.2]+ko04614//Renin-angiotensin system+ko04974//Protein digestion and absorption;K01285//lysosomal Pro-X carboxypeptidase [EC:3.4.16.2]+ko04614//Renin-angiotensin system+ko04974//Protein digestion and absorption;K01285//lysosomal Pro-X carboxypeptidase [EC:3.4.16.2]+ko04614//Renin-angiotensin system+ko04974//Protein digestion and absorption;K01285…	--	Serine carboxypeptidase S28	[OR] KOG2183 Prolylcarboxypeptidase (angiotensinase C)	XM_022307840.1 PREDICTED: Myzus persicae lysosomal Pro-X carboxypeptidase-like (LOC111029019), mRNA	Lysosomal Pro-X carboxypeptidase OS=Mus musculus OX=10090 GN=Prcp PE=1 SV=2	lysosomal Pro-X carboxypeptidase-like [Rhopalosiphum maidis]
	CL2967.Contig3_All	1.44	1.73	1.78	Cytoskeleton	metallocarboxypeptidase activity	molecular_function	--	--	K01296//carboxypeptidase M [EC:3.4.17.12];K01296//carboxypeptidase M [EC:3.4.17.12];K01296//carboxypeptidase M [EC:3.4.17.12];K01296//carboxypeptidase M [EC:3.4.17.12];K07752//carboxypeptidase D [EC:3.4.17.22]	GO:0004181//metallocarboxypeptidase activity;GO:0008270//zinc ion binding;GO:0004185//serine-type carboxypeptidase activity	Zinc carboxypeptidase	[R] KOG2649 Zinc carboxypeptidase	--	Carboxypeptidase D OS=Mus musculus OX=10090 GN=Cpd PE=1 SV=2	carboxypeptidase D isoform X3 [Acyrthosiphon pisum]
	CL2727.Contig1_All	1.01	2.31	0.78	Cytoskeleton	--	--	--	--	K01296//carboxypeptidase M [EC:3.4.17.12];K01296//carboxypeptidase M [EC:3.4.17.12];K01296//carboxypeptidase M [EC:3.4.17.12];K01296//carboxypeptidase M [EC:3.4.17.12]	--	Zinc carboxypeptidase	[R] KOG2649 Zinc carboxypeptidase	XM_016807867.2 PREDICTED: Acyrthosiphon pisum carboxypeptidase M (LOC100163764), transcript variant X4, mRNA	Carboxypeptidase M OS=Mus musculus OX=10090 GN=Cpm PE=1 SV=2	carboxypeptidase M-like isoform X3 [Myzus persicae]
	Unigene4640_All	1.46	1.34	0.9	Transcription	--	--	--	--	K07752//carboxypeptidase D [EC:3.4.17.22];K07752//carboxypeptidase D [EC:3.4.17.22];K07752//carboxypeptidase D [EC:3.4.17.22];K07752//carboxypeptidase D [EC:3.4.17.22];K07752//carboxypeptidase D [EC:3.4.17.22]	--	Zinc carboxypeptidase	[R] KOG2649 Zinc carboxypeptidase	XM_025559583.1 PREDICTED: Sipha flava carboxypeptidase D (LOC112687051), mRNA	Carboxypeptidase D OS=Rattus norvegicus OX=10116 GN=Cpd PE=1 SV=2	carboxypeptidase D [Sipha flava]
	Unigene10871_All	0.89	1.26	1.45	Cell wall/membrane/envelope biogenesis	serine-type carboxypeptidase activity	molecular_function	--	--	K09645//vitellogenic carboxypeptidase-like protein [EC:3.4.16.-];K09645//vitellogenic carboxypeptidase-like protein [EC:3.4.16.-];K09645//vitellogenic carboxypeptidase-like protein [EC:3.4.16.-];K09645//vitellogenic carboxypeptidase-like protein [EC:3.4.16.-];K09645//vitellogenic carboxypeptidase-like protein [EC:3.4.16.-]	GO:0004185//serine-type carboxypeptidase activity	Serine carboxypeptidase	[OE] KOG1282 Serine carboxypeptidases (lysosomal cathepsin A)	XM_026959874.2 PREDICTED: Rhopalosiphum maidis venom serine carboxypeptidase-like (LOC113555514), mRNA	Venom serine carboxypeptidase OS=Apis mellifera OX=7460 PE=2 SV=1	venom serine carboxypeptidase-like [Sipha flava]
	CL2727.Contig6_All	0.67	1.54	1.28	Cytoskeleton	--	--	--	--	--	--	--	--	XM_026959654.1 PREDICTED: Rhopalosiphum maidis carboxypeptidase M-like (LOC113555251), transcript variant X2, mRNA	--	carboxypeptidase M-like isoform X1 [Myzus persicae] >XP_022175596.1 carboxypeptidase M-like isoform X1 [Myzus persicae]
	CL886.Contig1_All	0.76	1.16	1.48	Cytoskeleton	--	--	--	--	K01302//carboxypeptidase Q [EC:3.4.17.-];K01302//carboxypeptidase Q [EC:3.4.17.-];K01302//carboxypeptidase Q [EC:3.4.17.-];K01302//carboxypeptidase Q [EC:3.4.17.-]	--	Peptidase family M28	[OPR] KOG2195 Transferrin receptor and related proteins containing the protease-associated (PA) domain	XM_025345425.1 PREDICTED: Melanaphis sacchari carboxypeptidase Q-like (LOC112598802), transcript variant X4, mRNA	Carboxypeptidase Q OS=Homo sapiens OX=9606 GN=CPQ PE=1 SV=1	carboxypeptidase Q-like [Rhopalosiphum maidis]
	CL1374.Contig4_All	0.6	1.09	1.29	Cytoskeleton	metallocarboxypeptidase activity	molecular_function	--	--	--	GO:0004181//metallocarboxypeptidase activity;GO:0008270//zinc ion binding	--	--	XM_025553969.1 PREDICTED: Sipha flava cytosolic carboxypeptidase-like protein 5 (LOC112683101), transcript variant X3, mRNA	--	Peptidase M14, carboxypeptidase A,Cytosolic carboxypeptidase-like protein 5 catalytic domain [Cinara cedri]
	CL2727.Contig7_All	0	0.89	1.8	Cytoskeleton	--	--	--	--	--	--	--	--	XM_016807867.2 PREDICTED: Acyrthosiphon pisum carboxypeptidase M (LOC100163764), transcript variant X4, mRNA	--	carboxypeptidase M-like isoform X1 [Myzus persicae] >XP_022175596.1 carboxypeptidase M-like isoform X1 [Myzus persicae]
	Unigene22264_All	0.36	1.77	0.36	Signal transduction mechanisms	zinc ion binding	molecular_function	--	--	--	GO:0008270//zinc ion binding;GO:0004181//metallocarboxypeptidase activity	Bacillus haemolytic enterotoxin (HBL)	--	XM_016807565.2 PREDICTED: Acyrthosiphon pisum cytosolic carboxypeptidase 1 (LOC100169101), transcript variant X2, mRNA	--	Armadillo-type fold,Peptidase M14, carboxypeptidase A,Armadillo-like helical [Cinara cedri]
	CL2727.Contig2_All	1.26	0.79	0.4	Cytoskeleton	--	--	--	--	K01296//carboxypeptidase M [EC:3.4.17.12];K01296//carboxypeptidase M [EC:3.4.17.12];K01296//carboxypeptidase M [EC:3.4.17.12];K01296//carboxypeptidase M [EC:3.4.17.12]	--	Zinc carboxypeptidase	[R] KOG2649 Zinc carboxypeptidase	XM_016807867.2 PREDICTED: Acyrthosiphon pisum carboxypeptidase M (LOC100163764), transcript variant X4, mRNA	Carboxypeptidase M OS=Mus musculus OX=10090 GN=Cpm PE=1 SV=2	carboxypeptidase M-like isoform X3 [Myzus persicae]
	Unigene12735_All	0.45	0.88	1	Cell wall/membrane/envelope biogenesis	zinc ion binding	molecular_function	Organismal Systems	Immune system	K01298//carboxypeptidase A2 [EC:3.4.17.15]+ko04974//Protein digestion and absorption+ko04972//Pancreatic secretion;K01298//carboxypeptidase A2 [EC:3.4.17.15]+ko04974//Protein digestion and absorption+ko04972//Pancreatic secretion;K08637//carboxypeptidase A4 [EC:3.4.17.-];K01300//carboxypeptidase B2 [EC:3.4.17.20]+ko04610//Complement and coagulation cascades+ko04974//Protein digestion and absorpti…	GO:0008270//zinc ion binding;GO:0004181//metallocarboxypeptidase activity	Zinc carboxypeptidase	[S] KOG2650 Zinc carboxypeptidase	XM_027982326.1 PREDICTED: Aphis gossypii carboxypeptidase B-like (LOC114120425), mRNA	Carboxypeptidase B2 OS=Homo sapiens OX=9606 GN=CPB2 PE=1 SV=2	carboxypeptidase B-like [Aphis gossypii]
	Unigene28103_All	0	0.36	1.81	Transcription	--	--	Organismal Systems	Endocrine system	K01285//lysosomal Pro-X carboxypeptidase [EC:3.4.16.2]+ko04614//Renin-angiotensin system+ko04974//Protein digestion and absorption;K01285//lysosomal Pro-X carboxypeptidase [EC:3.4.16.2]+ko04614//Renin-angiotensin system+ko04974//Protein digestion and absorption;K01285//lysosomal Pro-X carboxypeptidase [EC:3.4.16.2]+ko04614//Renin-angiotensin system+ko04974//Protein digestion and absorption;K01285…	--	--	[OR] KOG2183 Prolylcarboxypeptidase (angiotensinase C)	--	Lysosomal Pro-X carboxypeptidase OS=Bos taurus OX=9913 GN=PRCP PE=2 SV=1	lysosomal Pro-X carboxypeptidase-like [Rhopalosiphum maidis]
	CL1374.Contig3_All	0.68	0.68	0.55	Cytoskeleton	metallocarboxypeptidase activity	molecular_function	Environmental Information Processing	Signal transduction	K05840//dopamine receptor D5+ko04024//cAMP signaling pathway+ko04020//Calcium signaling pathway+ko04728//Dopaminergic synapse+ko04080//Neuroactive ligand-receptor interaction	GO:0004181//metallocarboxypeptidase activity;GO:0008270//zinc ion binding	Zinc carboxypeptidase	[E] KOG3641 Zinc carboxypeptidase	XM_025553968.1 PREDICTED: Sipha flava cytosolic carboxypeptidase-like protein 5 (LOC112683101), transcript variant X2, mRNA	Cytosolic carboxypeptidase-like protein 5 OS=Xenopus tropicalis OX=8364 GN=agbl5 PE=2 SV=1	cytosolic carboxypeptidase-like protein 5 isoform X1 [Sipha flava] >XP_025409753.1 cytosolic carboxypeptidase-like protein 5 isoform X1 [Sipha flava]
	Unigene8662_All	0	1.34	0.23	Transcription	--	--	Organismal Systems	Endocrine system	K01285//lysosomal Pro-X carboxypeptidase [EC:3.4.16.2]+ko04614//Renin-angiotensin system+ko04974//Protein digestion and absorption;K01285//lysosomal Pro-X carboxypeptidase [EC:3.4.16.2]+ko04614//Renin-angiotensin system+ko04974//Protein digestion and absorption;K01285//lysosomal Pro-X carboxypeptidase [EC:3.4.16.2]+ko04614//Renin-angiotensin system+ko04974//Protein digestion and absorption;K01285…	--	--	[OR] KOG2183 Prolylcarboxypeptidase (angiotensinase C)	--	Lysosomal Pro-X carboxypeptidase OS=Bos taurus OX=9913 GN=PRCP PE=2 SV=1	lysosomal Pro-X carboxypeptidase [Monomorium pharaonis]
Protease
	Unigene22980_All	--	--	--	Signal transduction mechanisms	aspartic-type endopeptidase activity	molecular_function	Environmental Information Processing	Signal transduction	K01379//cathepsin D [EC:3.4.23.5]+ko04140//Autophagy - animal+ko04142//Lysosome+ko04210//Apoptosis+ko04071//Sphingolipid signaling pathway+ko04915//Estrogen signaling pathway+ko05152//Tuberculosis;K01379//cathepsin D [EC:3.4.23.5]+ko04140//Autophagy - animal+ko04142//Lysosome+ko04210//Apoptosis+ko04071//Sphingolipid signaling pathway+ko04915//Estrogen signaling pathway+ko05152//Tuberculosis;K0137…	GO:0004190//aspartic-type endopeptidase activity	--	[O] KOG1339 Aspartyl protease	--	Lysosomal aspartic protease OS=Aedes aegypti OX=7159 GN=AAEL006169 PE=1 SV=2	lysosomal aspartic protease-like [Lucilia cuprina] >KNC21943.1 hypothetical protein FF38_12118 [Lucilia cuprina]
	CL362.Contig1_All	54.23	72.86	76.94	Posttranslational modification, protein turnover, chaperones	--	--	Environmental Information Processing	Signal transduction	K01379//cathepsin D [EC:3.4.23.5]+ko04140//Autophagy - animal+ko04142//Lysosome+ko04210//Apoptosis+ko04071//Sphingolipid signaling pathway+ko04915//Estrogen signaling pathway+ko05152//Tuberculosis;K01379//cathepsin D [EC:3.4.23.5]+ko04140//Autophagy - animal+ko04142//Lysosome+ko04210//Apoptosis+ko04071//Sphingolipid signaling pathway+ko04915//Estrogen signaling pathway+ko05152//Tuberculosis;K0137…	--	Eukaryotic aspartyl protease	[O] KOG1339 Aspartyl protease	XM_027992803.1 PREDICTED: Aphis gossypii lysosomal aspartic protease (LOC114128319), mRNA	Lysosomal aspartic protease OS=Aedes aegypti OX=7159 GN=AAEL006169 PE=1 SV=2	lysosomal aspartic protease [Rhopalosiphum maidis]
	Unigene13844_All	0.66	1.59	9.57	Carbohydrate transport and metabolism	--	--	Environmental Information Processing	Signal transduction	K01379//cathepsin D [EC:3.4.23.5]+ko04140//Autophagy - animal+ko04142//Lysosome+ko04210//Apoptosis+ko04071//Sphingolipid signaling pathway+ko04915//Estrogen signaling pathway+ko05152//Tuberculosis;K01379//cathepsin D [EC:3.4.23.5]+ko04140//Autophagy - animal+ko04142//Lysosome+ko04210//Apoptosis+ko04071//Sphingolipid signaling pathway+ko04915//Estrogen signaling pathway+ko05152//Tuberculosis;K0137…	--	Eukaryotic aspartyl protease	[O] KOG1339 Aspartyl protease	--	Lysosomal aspartic protease OS=Aedes aegypti OX=7159 GN=AAEL006169 PE=1 SV=2	lysosomal aspartic protease-like [Rhopalosiphum maidis]
	CL362.Contig2_All	0	0	0.53	Posttranslational modification, protein turnover, chaperones	--	--	Environmental Information Processing	Signal transduction	K01379//cathepsin D [EC:3.4.23.5]+ko04140//Autophagy - animal+ko04142//Lysosome+ko04210//Apoptosis+ko04071//Sphingolipid signaling pathway+ko04915//Estrogen signaling pathway+ko05152//Tuberculosis;K01379//cathepsin D [EC:3.4.23.5]+ko04140//Autophagy - animal+ko04142//Lysosome+ko04210//Apoptosis+ko04071//Sphingolipid signaling pathway+ko04915//Estrogen signaling pathway+ko05152//Tuberculosis;K0137…	--	Eukaryotic aspartyl protease	[O] KOG1339 Aspartyl protease	XM_027992803.1 PREDICTED: Aphis gossypii lysosomal aspartic protease (LOC114128319), mRNA	Lysosomal aspartic protease OS=Aedes aegypti OX=7159 GN=AAEL006169 PE=1 SV=2	lysosomal aspartic protease [Aphis craccivora]
	CL570.Contig3_All	4.28	7.86	6.25	Posttranslational modification, protein turnover, chaperones	cysteine-type endopeptidase activity	molecular_function	Cellular Processes	Transport and catabolism	K01363//cathepsin B [EC:3.4.22.1]+ko04140//Autophagy - animal+ko04142//Lysosome+ko04210//Apoptosis+ko04612//Antigen processing and presentation+ko04621//NOD-like receptor signaling pathway+ko04924//Renin secretion;K01363//cathepsin B [EC:3.4.22.1]+ko04140//Autophagy - animal+ko04142//Lysosome+ko04210//Apoptosis+ko04612//Antigen processing and presentation+ko04621//NOD-like receptor signaling path…	GO:0004197//cysteine-type endopeptidase activity;GO:0050790//regulation of catalytic activity	--	[O] KOG1543 Cysteine proteinase Cathepsin L	--	Cathepsin B OS=Rattus norvegicus OX=10116 GN=Ctsb PE=1 SV=2	cathepsin B-like [Melanaphis sacchari]
	Unigene18543_All	2.52	2.55	0.8	Carbohydrate transport and metabolism	regulation of catalytic activity	biological_process	Cellular Processes	Transport and catabolism	K01363//cathepsin B [EC:3.4.22.1]+ko04140//Autophagy - animal+ko04142//Lysosome+ko04210//Apoptosis+ko04612//Antigen processing and presentation+ko04621//NOD-like receptor signaling pathway+ko04924//Renin secretion;K01363//cathepsin B [EC:3.4.22.1]+ko04140//Autophagy - animal+ko04142//Lysosome+ko04210//Apoptosis+ko04612//Antigen processing and presentation+ko04621//NOD-like receptor signaling path…	GO:0050790//regulation of catalytic activity;GO:0004197//cysteine-type endopeptidase activity	--	[O] KOG1543 Cysteine proteinase Cathepsin L	--	Cathepsin B OS=Rattus norvegicus OX=10116 GN=Ctsb PE=1 SV=2	cathepsin B-like [Melanaphis sacchari]
	CL570.Contig9_All	1	1.36	1.26	Posttranslational modification, protein turnover, chaperones	cysteine-type endopeptidase activity	molecular_function	Cellular Processes	Transport and catabolism	K01363//cathepsin B [EC:3.4.22.1]+ko04140//Autophagy - animal+ko04142//Lysosome+ko04210//Apoptosis+ko04612//Antigen processing and presentation+ko04621//NOD-like receptor signaling pathway+ko04924//Renin secretion;K01363//cathepsin B [EC:3.4.22.1]+ko04140//Autophagy - animal+ko04142//Lysosome+ko04210//Apoptosis+ko04612//Antigen processing and presentation+ko04621//NOD-like receptor signaling path…	GO:0004197//cysteine-type endopeptidase activity;GO:0050790//regulation of catalytic activity	Papain family cysteine protease	[O] KOG1543 Cysteine proteinase Cathepsin L	--	Cathepsin B OS=Rattus norvegicus OX=10116 GN=Ctsb PE=1 SV=2	cathepsin B-like [Aphis gossypii] >XP_027851198.1 cathepsin B-like [Aphis gossypii]
	CL570.Contig6_All	0.48	0.62	1.22	Posttranslational modification, protein turnover, chaperones	--	--	Cellular Processes	Transport and catabolism	K01363//cathepsin B [EC:3.4.22.1]+ko04140//Autophagy - animal+ko04142//Lysosome+ko04210//Apoptosis+ko04612//Antigen processing and presentation+ko04621//NOD-like receptor signaling pathway+ko04924//Renin secretion;K01363//cathepsin B [EC:3.4.22.1]+ko04140//Autophagy - animal+ko04142//Lysosome+ko04210//Apoptosis+ko04612//Antigen processing and presentation+ko04621//NOD-like receptor signaling path…	--	--	[O] KOG1543 Cysteine proteinase Cathepsin L	--	Cathepsin B-like cysteine proteinase 5 OS=Caenorhabditis elegans OX=6239 GN=cpr-5 PE=2 SV=1	cathepsin B-like [Aphis craccivora]
	CL570.Contig16_All	0.84	0.41	0.81	Posttranslational modification, protein turnover, chaperones	regulation of catalytic activity	biological_process	Cellular Processes	Transport and catabolism	K01363//cathepsin B [EC:3.4.22.1]+ko04140//Autophagy - animal+ko04142//Lysosome+ko04210//Apoptosis+ko04612//Antigen processing and presentation+ko04621//NOD-like receptor signaling pathway+ko04924//Renin secretion;K01363//cathepsin B [EC:3.4.22.1]+ko04140//Autophagy - animal+ko04142//Lysosome+ko04210//Apoptosis+ko04612//Antigen processing and presentation+ko04621//NOD-like receptor signaling path…	GO:0050790//regulation of catalytic activity;GO:0004197//cysteine-type endopeptidase activity	--	[O] KOG1543 Cysteine proteinase Cathepsin L	--	Cathepsin B OS=Rattus norvegicus OX=10116 GN=Ctsb PE=1 SV=2	cathepsin B-like [Melanaphis sacchari]
	CL570.Contig18_All	0.55	0.18	1.19	Posttranslational modification, protein turnover, chaperones	--	--	Cellular Processes	Transport and catabolism	K01363//cathepsin B [EC:3.4.22.1]+ko04140//Autophagy - animal+ko04142//Lysosome+ko04210//Apoptosis+ko04612//Antigen processing and presentation+ko04621//NOD-like receptor signaling pathway+ko04924//Renin secretion;K01363//cathepsin B [EC:3.4.22.1]+ko04140//Autophagy - animal+ko04142//Lysosome+ko04210//Apoptosis+ko04612//Antigen processing and presentation+ko04621//NOD-like receptor signaling path…	--	--	[O] KOG1543 Cysteine proteinase Cathepsin L	--	Cathepsin B-like cysteine proteinase 5 OS=Caenorhabditis elegans OX=6239 GN=cpr-5 PE=2 SV=1	cathepsin B-like [Aphis craccivora]
	CL570.Contig8_All	0.84	0.71	0.18	Posttranslational modification, protein turnover, chaperones	--	--	Cellular Processes	Transport and catabolism	K01363//cathepsin B [EC:3.4.22.1]+ko04140//Autophagy - animal+ko04142//Lysosome+ko04210//Apoptosis+ko04612//Antigen processing and presentation+ko04621//NOD-like receptor signaling pathway+ko04924//Renin secretion;K01363//cathepsin B [EC:3.4.22.1]+ko04140//Autophagy - animal+ko04142//Lysosome+ko04210//Apoptosis+ko04612//Antigen processing and presentation+ko04621//NOD-like receptor signaling path…	--	Papain family cysteine protease	[O] KOG1543 Cysteine proteinase Cathepsin L	--	Cathepsin B OS=Rattus norvegicus OX=10116 GN=Ctsb PE=1 SV=2	cathepsin B-like [Aphis gossypii] >XP_027851198.1 cathepsin B-like [Aphis gossypii]
	CL570.Contig4_All	0.29	1.06	0.07	Posttranslational modification, protein turnover, chaperones	regulation of catalytic activity	biological_process	Cellular Processes	Transport and catabolism	K01363//cathepsin B [EC:3.4.22.1]+ko04140//Autophagy - animal+ko04142//Lysosome+ko04210//Apoptosis+ko04612//Antigen processing and presentation+ko04621//NOD-like receptor signaling pathway+ko04924//Renin secretion;K01363//cathepsin B [EC:3.4.22.1]+ko04140//Autophagy - animal+ko04142//Lysosome+ko04210//Apoptosis+ko04612//Antigen processing and presentation+ko04621//NOD-like receptor signaling path…	GO:0050790//regulation of catalytic activity;GO:0004197//cysteine-type endopeptidase activity	--	[O] KOG1543 Cysteine proteinase Cathepsin L	--	Cathepsin B OS=Rattus norvegicus OX=10116 GN=Ctsb PE=1 SV=2	cathepsin B-like [Melanaphis sacchari]
	CL570.Contig17_All	0.29	0	0.7	Posttranslational modification, protein turnover, chaperones	regulation of catalytic activity	biological_process	Cellular Processes	Transport and catabolism	K01363//cathepsin B [EC:3.4.22.1]+ko04140//Autophagy - animal+ko04142//Lysosome+ko04210//Apoptosis+ko04612//Antigen processing and presentation+ko04621//NOD-like receptor signaling pathway+ko04924//Renin secretion;K01363//cathepsin B [EC:3.4.22.1]+ko04140//Autophagy - animal+ko04142//Lysosome+ko04210//Apoptosis+ko04612//Antigen processing and presentation+ko04621//NOD-like receptor signaling path…	GO:0050790//regulation of catalytic activity;GO:0004197//cysteine-type endopeptidase activity	Papain family cysteine protease	[O] KOG1543 Cysteine proteinase Cathepsin L	--	Cathepsin B-like cysteine proteinase 5 OS=Caenorhabditis elegans OX=6239 GN=cpr-5 PE=2 SV=1	cathepsin B-like [Melanaphis sacchari]
	CL570.Contig10_All	0	0.65	0.19	Posttranslational modification, protein turnover, chaperones	--	--	Cellular Processes	Transport and catabolism	K01363//cathepsin B [EC:3.4.22.1]+ko04140//Autophagy - animal+ko04142//Lysosome+ko04210//Apoptosis+ko04612//Antigen processing and presentation+ko04621//NOD-like receptor signaling pathway+ko04924//Renin secretion;K01363//cathepsin B [EC:3.4.22.1]+ko04140//Autophagy - animal+ko04142//Lysosome+ko04210//Apoptosis+ko04612//Antigen processing and presentation+ko04621//NOD-like receptor signaling path…	--	Papain family cysteine protease	[O] KOG1543 Cysteine proteinase Cathepsin L	--	Cathepsin B OS=Rattus norvegicus OX=10116 GN=Ctsb PE=1 SV=2	cathepsin B-like [Aphis gossypii] >XP_027851198.1 cathepsin B-like [Aphis gossypii]
	CL570.Contig5_All	0.45	0.38	0	Posttranslational modification, protein turnover, chaperones	cysteine-type endopeptidase activity	molecular_function	Cellular Processes	Transport and catabolism	K01363//cathepsin B [EC:3.4.22.1]+ko04140//Autophagy - animal+ko04142//Lysosome+ko04210//Apoptosis+ko04612//Antigen processing and presentation+ko04621//NOD-like receptor signaling pathway+ko04924//Renin secretion;K01363//cathepsin B [EC:3.4.22.1]+ko04140//Autophagy - animal+ko04142//Lysosome+ko04210//Apoptosis+ko04612//Antigen processing and presentation+ko04621//NOD-like receptor signaling path…	GO:0004197//cysteine-type endopeptidase activity;GO:0050790//regulation of catalytic activity	Papain family cysteine protease	[O] KOG1543 Cysteine proteinase Cathepsin L	--	Cathepsin B OS=Rattus norvegicus OX=10116 GN=Ctsb PE=1 SV=2	cathepsin B-like [Melanaphis sacchari]
	CL570.Contig11_All	0	0	0.67	Posttranslational modification, protein turnover, chaperones	cysteine-type endopeptidase activity	molecular_function	Cellular Processes	Transport and catabolism	K01363//cathepsin B [EC:3.4.22.1]+ko04140//Autophagy - animal+ko04142//Lysosome+ko04210//Apoptosis+ko04612//Antigen processing and presentation+ko04621//NOD-like receptor signaling pathway+ko04924//Renin secretion;K01363//cathepsin B [EC:3.4.22.1]+ko04140//Autophagy - animal+ko04142//Lysosome+ko04210//Apoptosis+ko04612//Antigen processing and presentation+ko04621//NOD-like receptor signaling path…	GO:0004197//cysteine-type endopeptidase activity;GO:0050790//regulation of catalytic activity	Papain family cysteine protease	[O] KOG1543 Cysteine proteinase Cathepsin L	--	Cathepsin B OS=Rattus norvegicus OX=10116 GN=Ctsb PE=1 SV=2	cathepsin B-like [Aphis gossypii] >XP_027851198.1 cathepsin B-like [Aphis gossypii]
	CL570.Contig12_All	0	0.56	0.03	Posttranslational modification, protein turnover, chaperones	cysteine-type endopeptidase activity	molecular_function	Cellular Processes	Transport and catabolism	K01363//cathepsin B [EC:3.4.22.1]+ko04140//Autophagy - animal+ko04142//Lysosome+ko04210//Apoptosis+ko04612//Antigen processing and presentation+ko04621//NOD-like receptor signaling pathway+ko04924//Renin secretion;K01363//cathepsin B [EC:3.4.22.1]+ko04140//Autophagy - animal+ko04142//Lysosome+ko04210//Apoptosis+ko04612//Antigen processing and presentation+ko04621//NOD-like receptor signaling path…	GO:0004197//cysteine-type endopeptidase activity;GO:0050790//regulation of catalytic activity	Papain family cysteine protease	[O] KOG1543 Cysteine proteinase Cathepsin L	--	Cathepsin B OS=Rattus norvegicus OX=10116 GN=Ctsb PE=1 SV=2	cathepsin B-like [Aphis gossypii] >XP_027851198.1 cathepsin B-like [Aphis gossypii]
	Unigene23674_All	0	0.53	0	Signal transduction mechanisms	--	--	Cellular Processes	Transport and catabolism	K01363//cathepsin B [EC:3.4.22.1]+ko04140//Autophagy - animal+ko04142//Lysosome+ko04210//Apoptosis+ko04612//Antigen processing and presentation+ko04621//NOD-like receptor signaling pathway+ko04924//Renin secretion;K01363//cathepsin B [EC:3.4.22.1]+ko04140//Autophagy - animal+ko04142//Lysosome+ko04210//Apoptosis+ko04612//Antigen processing and presentation+ko04621//NOD-like receptor signaling path…	--	--	[O] KOG1543 Cysteine proteinase Cathepsin L	--	Cathepsin B-like cysteine proteinase 5 OS=Caenorhabditis elegans OX=6239 GN=cpr-5 PE=2 SV=1	cathepsin B-like cysteine proteinase 4 [Sipha flava]
	CL570.Contig19_All	0.06	0.31	0.07	Posttranslational modification, protein turnover, chaperones	--	--	Cellular Processes	Transport and catabolism	K01363//cathepsin B [EC:3.4.22.1]+ko04140//Autophagy - animal+ko04142//Lysosome+ko04210//Apoptosis+ko04612//Antigen processing and presentation+ko04621//NOD-like receptor signaling pathway+ko04924//Renin secretion;K01363//cathepsin B [EC:3.4.22.1]+ko04140//Autophagy - animal+ko04142//Lysosome+ko04210//Apoptosis+ko04612//Antigen processing and presentation+ko04621//NOD-like receptor signaling path…	--	--	[O] KOG1543 Cysteine proteinase Cathepsin L	--	Cathepsin B-like cysteine proteinase 5 OS=Caenorhabditis elegans OX=6239 GN=cpr-5 PE=2 SV=1	cathepsin B-like [Aphis craccivora]
	CL570.Contig2_All	0.18	0.06	0.08	Posttranslational modification, protein turnover, chaperones	regulation of catalytic activity	biological_process	Cellular Processes	Transport and catabolism	K01363//cathepsin B [EC:3.4.22.1]+ko04140//Autophagy - animal+ko04142//Lysosome+ko04210//Apoptosis+ko04612//Antigen processing and presentation+ko04621//NOD-like receptor signaling pathway+ko04924//Renin secretion;K01363//cathepsin B [EC:3.4.22.1]+ko04140//Autophagy - animal+ko04142//Lysosome+ko04210//Apoptosis+ko04612//Antigen processing and presentation+ko04621//NOD-like receptor signaling path…	GO:0050790//regulation of catalytic activity;GO:0004197//cysteine-type endopeptidase activity	Papain family cysteine protease	[O] KOG1543 Cysteine proteinase Cathepsin L	--	Cathepsin B OS=Rattus norvegicus OX=10116 GN=Ctsb PE=1 SV=2	cathepsin B-like [Melanaphis sacchari]
	CL570.Contig14_All	0	0	0.24	Posttranslational modification, protein turnover, chaperones	regulation of catalytic activity	biological_process	Cellular Processes	Transport and catabolism	K01363//cathepsin B [EC:3.4.22.1]+ko04140//Autophagy - animal+ko04142//Lysosome+ko04210//Apoptosis+ko04612//Antigen processing and presentation+ko04621//NOD-like receptor signaling pathway+ko04924//Renin secretion;K01363//cathepsin B [EC:3.4.22.1]+ko04140//Autophagy - animal+ko04142//Lysosome+ko04210//Apoptosis+ko04612//Antigen processing and presentation+ko04621//NOD-like receptor signaling path…	GO:0050790//regulation of catalytic activity;GO:0004197//cysteine-type endopeptidase activity	--	[O] KOG1543 Cysteine proteinase Cathepsin L	LR597469.1 Sphaeramia orbicularis genome assembly, chromosome: 12	Cathepsin B OS=Rattus norvegicus OX=10116 GN=Ctsb PE=1 SV=2	cathepsin B-like [Melanaphis sacchari]
	CL570.Contig15_All	0	0.23	0	Posttranslational modification, protein turnover, chaperones	regulation of catalytic activity	biological_process	Cellular Processes	Transport and catabolism	K01363//cathepsin B [EC:3.4.22.1]+ko04140//Autophagy - animal+ko04142//Lysosome+ko04210//Apoptosis+ko04612//Antigen processing and presentation+ko04621//NOD-like receptor signaling pathway+ko04924//Renin secretion;K01363//cathepsin B [EC:3.4.22.1]+ko04140//Autophagy - animal+ko04142//Lysosome+ko04210//Apoptosis+ko04612//Antigen processing and presentation+ko04621//NOD-like receptor signaling path…	GO:0050790//regulation of catalytic activity;GO:0004197//cysteine-type endopeptidase activity	--	[O] KOG1543 Cysteine proteinase Cathepsin L	LR597469.1 Sphaeramia orbicularis genome assembly, chromosome: 12	Cathepsin B OS=Rattus norvegicus OX=10116 GN=Ctsb PE=1 SV=2	cathepsin B-like [Melanaphis sacchari]
	CL570.Contig7_All	0	0.21	0	Posttranslational modification, protein turnover, chaperones	cysteine-type endopeptidase activity	molecular_function	Cellular Processes	Transport and catabolism	K01363//cathepsin B [EC:3.4.22.1]+ko04140//Autophagy - animal+ko04142//Lysosome+ko04210//Apoptosis+ko04612//Antigen processing and presentation+ko04621//NOD-like receptor signaling pathway+ko04924//Renin secretion;K01363//cathepsin B [EC:3.4.22.1]+ko04140//Autophagy - animal+ko04142//Lysosome+ko04210//Apoptosis+ko04612//Antigen processing and presentation+ko04621//NOD-like receptor signaling path…	GO:0004197//cysteine-type endopeptidase activity;GO:0050790//regulation of catalytic activity	--	[O] KOG1543 Cysteine proteinase Cathepsin L	--	Cathepsin B OS=Rattus norvegicus OX=10116 GN=Ctsb PE=1 SV=2	cathepsin B-like [Melanaphis sacchari]
	CL570.Contig13_All	0	0.07	0	Posttranslational modification, protein turnover, chaperones	regulation of catalytic activity	biological_process	Cellular Processes	Transport and catabolism	K01363//cathepsin B [EC:3.4.22.1]+ko04140//Autophagy - animal+ko04142//Lysosome+ko04210//Apoptosis+ko04612//Antigen processing and presentation+ko04621//NOD-like receptor signaling pathway+ko04924//Renin secretion;K01363//cathepsin B [EC:3.4.22.1]+ko04140//Autophagy - animal+ko04142//Lysosome+ko04210//Apoptosis+ko04612//Antigen processing and presentation+ko04621//NOD-like receptor signaling path…	GO:0050790//regulation of catalytic activity;GO:0004197//cysteine-type endopeptidase activity	--	[O] KOG1543 Cysteine proteinase Cathepsin L	--	Cathepsin B OS=Rattus norvegicus OX=10116 GN=Ctsb PE=1 SV=2	cathepsin B-like [Melanaphis sacchari]
	CL604.Contig2_All	13.25	5.2	5.06	Posttranslational modification, protein turnover, chaperones	cysteine-type endopeptidase inhibitor activity	molecular_function	Cellular Processes	Transport and catabolism	K01373//cathepsin F [EC:3.4.22.41]+ko04142//Lysosome+ko04210//Apoptosis;K01373//cathepsin F [EC:3.4.22.41]+ko04142//Lysosome+ko04210//Apoptosis	GO:0004869//cysteine-type endopeptidase inhibitor activity;GO:0008234//cysteine-type peptidase activity	Papain family cysteine protease	[O] KOG1542 Cysteine proteinase Cathepsin F	XM_022325934.1 PREDICTED: Myzus persicae cathepsin L (LOC111041623), transcript variant X3, mRNA	Cathepsin F OS=Homo sapiens OX=9606 GN=CTSF PE=1 SV=1	putative cysteine proteinase CG12163 isoform X3 [Myzus persicae]
	CL3102.Contig1_All	8.03	7.27	3.06	Cytoskeleton	--	--	Cellular Processes	Transport and catabolism	K01363//cathepsin B [EC:3.4.22.1]+ko04140//Autophagy - animal+ko04142//Lysosome+ko04210//Apoptosis+ko04612//Antigen processing and presentation+ko04621//NOD-like receptor signaling pathway+ko04924//Renin secretion;K01363//cathepsin B [EC:3.4.22.1]+ko04140//Autophagy - animal+ko04142//Lysosome+ko04210//Apoptosis+ko04612//Antigen processing and presentation+ko04621//NOD-like receptor signaling path…	--	Papain family cysteine protease	[O] KOG1543 Cysteine proteinase Cathepsin L	--	Cathepsin B OS=Mus musculus OX=10090 GN=Ctsb PE=1 SV=2	PREDICTED: uncharacterized protein LOC107163286 [Diuraphis noxia]
	CL3102.Contig2_All	3.09	4.3	1.12	Cytoskeleton	--	--	Cellular Processes	Transport and catabolism	K01363//cathepsin B [EC:3.4.22.1]+ko04140//Autophagy - animal+ko04142//Lysosome+ko04210//Apoptosis+ko04612//Antigen processing and presentation+ko04621//NOD-like receptor signaling pathway+ko04924//Renin secretion;K01363//cathepsin B [EC:3.4.22.1]+ko04140//Autophagy - animal+ko04142//Lysosome+ko04210//Apoptosis+ko04612//Antigen processing and presentation+ko04621//NOD-like receptor signaling path…	--	Papain family cysteine protease	[O] KOG1543 Cysteine proteinase Cathepsin L	--	Cathepsin B OS=Gallus gallus OX=9031 GN=CTSB PE=2 SV=1	PREDICTED: uncharacterized protein LOC107163286 [Diuraphis noxia]
	CL604.Contig3_All	0	3.96	0.22	Posttranslational modification, protein turnover, chaperones	cysteine-type peptidase activity	molecular_function	Cellular Processes	Transport and catabolism	K01373//cathepsin F [EC:3.4.22.41]+ko04142//Lysosome+ko04210//Apoptosis;K01373//cathepsin F [EC:3.4.22.41]+ko04142//Lysosome+ko04210//Apoptosis	GO:0008234//cysteine-type peptidase activity;GO:0004869//cysteine-type endopeptidase inhibitor activity	Papain family cysteine protease	[O] KOG1542 Cysteine proteinase Cathepsin F	XM_022325934.1 PREDICTED: Myzus persicae cathepsin L (LOC111041623), transcript variant X3, mRNA	Cathepsin F OS=Homo sapiens OX=9606 GN=CTSF PE=1 SV=1	putative cysteine proteinase CG12163 isoform X3 [Myzus persicae]
	Unigene159_All	1	1.54	1.31	Carbohydrate transport and metabolism	regulation of catalytic activity	biological_process	Cellular Processes	Transport and catabolism	K01363//cathepsin B [EC:3.4.22.1]+ko04140//Autophagy - animal+ko04142//Lysosome+ko04210//Apoptosis+ko04612//Antigen processing and presentation+ko04621//NOD-like receptor signaling pathway+ko04924//Renin secretion;K01363//cathepsin B [EC:3.4.22.1]+ko04140//Autophagy - animal+ko04142//Lysosome+ko04210//Apoptosis+ko04612//Antigen processing and presentation+ko04621//NOD-like receptor signaling path…	GO:0050790//regulation of catalytic activity;GO:0004197//cysteine-type endopeptidase activity	--	[O] KOG1543 Cysteine proteinase Cathepsin L	--	Cathepsin B OS=Gallus gallus OX=9031 GN=CTSB PE=2 SV=1	hypothetical protein GE061_03785 [Apolygus lucorum]
	CL570.Contig1_All	1.14	0.26	1.57	Posttranslational modification, protein turnover, chaperones	--	--	Cellular Processes	Transport and catabolism	K01363//cathepsin B [EC:3.4.22.1]+ko04140//Autophagy - animal+ko04142//Lysosome+ko04210//Apoptosis+ko04612//Antigen processing and presentation+ko04621//NOD-like receptor signaling pathway+ko04924//Renin secretion;K01363//cathepsin B [EC:3.4.22.1]+ko04140//Autophagy - animal+ko04142//Lysosome+ko04210//Apoptosis+ko04612//Antigen processing and presentation+ko04621//NOD-like receptor signaling path…	--	--	[O] KOG1543 Cysteine proteinase Cathepsin L	--	Cathepsin B OS=Pongo abelii OX=9601 GN=CTSB PE=2 SV=1	hypothetical protein AGLY_002290 [Aphis glycines]
	Unigene28194_All	0	0.52	2.15	Transcription	cysteine-type peptidase activity	molecular_function	Cellular Processes	Transport and catabolism	K01363//cathepsin B [EC:3.4.22.1]+ko04140//Autophagy - animal+ko04142//Lysosome+ko04210//Apoptosis+ko04612//Antigen processing and presentation+ko04621//NOD-like receptor signaling pathway+ko04924//Renin secretion;K01363//cathepsin B [EC:3.4.22.1]+ko04140//Autophagy - animal+ko04142//Lysosome+ko04210//Apoptosis+ko04612//Antigen processing and presentation+ko04621//NOD-like receptor signaling path…	GO:0008234//cysteine-type peptidase activity	--	[O] KOG1543 Cysteine proteinase Cathepsin L	XM_008191259.2 PREDICTED: Acyrthosiphon pisum cathepsin B-like cysteine proteinase 6 (LOC103307611), mRNA	Cathepsin B-like cysteine proteinase 3 OS=Caenorhabditis elegans OX=6239 GN=cpr-3 PE=2 SV=1	uncharacterized protein LOC111036560 [Myzus persicae]
	Unigene17281_All	1.86	0	0	Carbohydrate transport and metabolism	lysosome	cellular_component	Environmental Information Processing	Signal transduction	K01379//cathepsin D [EC:3.4.23.5]+ko04140//Autophagy - animal+ko04142//Lysosome+ko04210//Apoptosis+ko04071//Sphingolipid signaling pathway+ko04915//Estrogen signaling pathway+ko05152//Tuberculosis;K01379//cathepsin D [EC:3.4.23.5]+ko04140//Autophagy - animal+ko04142//Lysosome+ko04210//Apoptosis+ko04071//Sphingolipid signaling pathway+ko04915//Estrogen signaling pathway+ko05152//Tuberculosis	GO:0005764//lysosome;GO:0005764//lysosome;GO:0004190//aspartic-type endopeptidase activity	--	[O] KOG1339 Aspartyl protease	BC048900.2 Mus musculus cathepsin D, mRNA (cDNA clone IMAGE:3154895), complete cds >BC053937.2 Mus musculus cathepsin D, mRNA (cDNA clone IMAGE:3988009)	Cathepsin D OS=Mus musculus OX=10090 GN=Ctsd PE=1 SV=1	unnamed protein product [Mus musculus]
	CL1382.Contig1_All	38.52	69.69	74.49	Cytoskeleton	regulation of catalytic activity	biological_process	Cellular Processes	Transport and catabolism	K01363//cathepsin B [EC:3.4.22.1]+ko04140//Autophagy - animal+ko04142//Lysosome+ko04210//Apoptosis+ko04612//Antigen processing and presentation+ko04621//NOD-like receptor signaling pathway+ko04924//Renin secretion;K01363//cathepsin B [EC:3.4.22.1]+ko04140//Autophagy - animal+ko04142//Lysosome+ko04210//Apoptosis+ko04612//Antigen processing and presentation+ko04621//NOD-like receptor signaling path…	GO:0050790//regulation of catalytic activity;GO:0004197//cysteine-type endopeptidase activity	Papain family cysteine protease	[O] KOG1543 Cysteine proteinase Cathepsin L	XM_022309606.1 PREDICTED: Myzus persicae cathepsin B (LOC111030208), mRNA	Cathepsin B OS=Ovis aries OX=9940 GN=CTSB PE=1 SV=2	cathepsin B isoform X1 [Sipha flava]
	CL544.Contig3_All	38.2	56.5	46.31	Posttranslational modification, protein turnover, chaperones	cysteine-type peptidase activity	molecular_function	Cellular Processes	Transport and catabolism	K01365//cathepsin L [EC:3.4.22.15]+ko04145//Phagosome+ko04140//Autophagy - animal+ko04142//Lysosome+ko04210//Apoptosis+ko05418//Fluid shear stress and atherosclerosis+ko04612//Antigen processing and presentation+ko05323//Rheumatoid arthritis+ko05205//Proteoglycans in cancer;K01365//cathepsin L [EC:3.4.22.15]+ko04145//Phagosome+ko04140//Autophagy - animal+ko04142//Lysosome+ko04210//Apoptosis+ko054…	GO:0008234//cysteine-type peptidase activity	Papain family cysteine protease	[O] KOG1543 Cysteine proteinase Cathepsin L	GU108511.1 Aphis gossypii cathepsin L mRNA, complete cds	Cathepsin L OS=Sarcophaga peregrina OX=7386 PE=1 SV=1	cathepsin L1 [Rhopalosiphum maidis] >XP_026820639.1 cathepsin L1 [Rhopalosiphum maidis]
	CL1382.Contig2_All	6.23	8.34	15.68	Cytoskeleton	regulation of catalytic activity	biological_process	Cellular Processes	Transport and catabolism	K01363//cathepsin B [EC:3.4.22.1]+ko04140//Autophagy - animal+ko04142//Lysosome+ko04210//Apoptosis+ko04612//Antigen processing and presentation+ko04621//NOD-like receptor signaling pathway+ko04924//Renin secretion;K01363//cathepsin B [EC:3.4.22.1]+ko04140//Autophagy - animal+ko04142//Lysosome+ko04210//Apoptosis+ko04612//Antigen processing and presentation+ko04621//NOD-like receptor signaling path…	GO:0050790//regulation of catalytic activity;GO:0004197//cysteine-type endopeptidase activity	Papain family cysteine protease	[O] KOG1543 Cysteine proteinase Cathepsin L	XM_022309606.1 PREDICTED: Myzus persicae cathepsin B (LOC111030208), mRNA	Cathepsin B OS=Ovis aries OX=9940 GN=CTSB PE=1 SV=2	cathepsin B isoform X1 [Sipha flava]
	CL2758.Contig2_All	0.66	16.43	7.02	Cytoskeleton	cysteine-type endopeptidase activity	molecular_function	Cellular Processes	Transport and catabolism	K01363//cathepsin B [EC:3.4.22.1]+ko04140//Autophagy - animal+ko04142//Lysosome+ko04210//Apoptosis+ko04612//Antigen processing and presentation+ko04621//NOD-like receptor signaling pathway+ko04924//Renin secretion;K01363//cathepsin B [EC:3.4.22.1]+ko04140//Autophagy - animal+ko04142//Lysosome+ko04210//Apoptosis+ko04612//Antigen processing and presentation+ko04621//NOD-like receptor signaling path…	GO:0004197//cysteine-type endopeptidase activity;GO:0050790//regulation of catalytic activity	Papain family cysteine protease	[O] KOG1543 Cysteine proteinase Cathepsin L	AB162623.1 Tuberaphis styraci catB mRNA for cathepsin B-N1, complete cds	Cathepsin B OS=Mus musculus OX=10090 GN=Ctsb PE=1 SV=2	cathepsin B-N, partial [Astegopteryx spinocephala]
	CL2758.Contig1_All	0.92	5.54	2.98	Cytoskeleton	cysteine-type endopeptidase activity	molecular_function	Cellular Processes	Transport and catabolism	K01363//cathepsin B [EC:3.4.22.1]+ko04140//Autophagy - animal+ko04142//Lysosome+ko04210//Apoptosis+ko04612//Antigen processing and presentation+ko04621//NOD-like receptor signaling pathway+ko04924//Renin secretion;K01363//cathepsin B [EC:3.4.22.1]+ko04140//Autophagy - animal+ko04142//Lysosome+ko04210//Apoptosis+ko04612//Antigen processing and presentation+ko04621//NOD-like receptor signaling path…	GO:0004197//cysteine-type endopeptidase activity;GO:0050790//regulation of catalytic activity	Papain family cysteine protease	[O] KOG1543 Cysteine proteinase Cathepsin L	AB371627.1 Astegopteryx spinocephala catB mRNA for cathepsin B-N, partial cds	Cathepsin B-like cysteine proteinase 5 OS=Caenorhabditis elegans OX=6239 GN=cpr-5 PE=2 SV=1	cathepsin B-N1 [Tuberaphis coreana]
	Unigene15958_All	0.99	0	0	Carbohydrate transport and metabolism	cellular response to thyroid hormone stimulus	biological_process	Cellular Processes	Transport and catabolism	K01363//cathepsin B [EC:3.4.22.1]+ko04140//Autophagy - animal+ko04142//Lysosome+ko04210//Apoptosis+ko04612//Antigen processing and presentation+ko04621//NOD-like receptor signaling pathway+ko04924//Renin secretion;K01363//cathepsin B [EC:3.4.22.1]+ko04140//Autophagy - animal+ko04142//Lysosome+ko04210//Apoptosis+ko04612//Antigen processing and presentation+ko04621//NOD-like receptor signaling path…	GO:0097067//cellular response to thyroid hormone stimulus;GO:0042470//melanosome;GO:0005764//lysosome;GO:0042277//peptide binding;GO:0030855//epithelial cell differentiation;GO:0051603//proteolysis involved in cellular protein catabolic process;GO:0005615//extracellular space;GO:0006590//thyroid hormone generation;GO:0009897//external side of plasma membrane;GO:0004175//endopeptidase activity;GO:…	Papain family cysteine protease	[O] KOG1543 Cysteine proteinase Cathepsin L	XM_017315833.1 PREDICTED: Mus musculus cathepsin B (Ctsb), transcript variant X1, mRNA	Cathepsin B OS=Mus musculus OX=10090 GN=Ctsb PE=1 SV=2	cathepsin B isoform X1 [Mus musculus]
	Unigene15553_All	0.9	0	0	Carbohydrate transport and metabolism	thyroid hormone generation	biological_process	Cellular Processes	Transport and catabolism	K01363//cathepsin B [EC:3.4.22.1]+ko04140//Autophagy - animal+ko04142//Lysosome+ko04210//Apoptosis+ko04612//Antigen processing and presentation+ko04621//NOD-like receptor signaling pathway+ko04924//Renin secretion;K01363//cathepsin B [EC:3.4.22.1]+ko04140//Autophagy - animal+ko04142//Lysosome+ko04210//Apoptosis+ko04612//Antigen processing and presentation+ko04621//NOD-like receptor signaling path…	GO:0006590//thyroid hormone generation;GO:0005764//lysosome;GO:0097067//cellular response to thyroid hormone stimulus;GO:0048471//perinuclear region of cytoplasm;GO:0006508//proteolysis;GO:0046697//decidualization;GO:0051603//proteolysis involved in cellular protein catabolic process;GO:0046697//decidualization;GO:0006590//thyroid hormone generation;GO:0050790//regulation of catalytic activity;GO…	Lipoprotein Rz1 precursor	[O] KOG1543 Cysteine proteinase Cathepsin L	NM_007798.3 Mus musculus cathepsin B (Ctsb), mRNA	Cathepsin B OS=Mus musculus OX=10090 GN=Ctsb PE=1 SV=2	mouse preprocathepsin B [Mus musculus]
	Unigene24040_All	4.56	14.34	31.18	Transcription	--	--	Cellular Processes	Transport and catabolism	K01373//cathepsin F [EC:3.4.22.41]+ko04142//Lysosome+ko04210//Apoptosis;K01373//cathepsin F [EC:3.4.22.41]+ko04142//Lysosome+ko04210//Apoptosis;K01373//cathepsin F [EC:3.4.22.41]+ko04142//Lysosome+ko04210//Apoptosis	--	Papain family cysteine protease	[O] KOG1542 Cysteine proteinase Cathepsin F	XM_015509086.1 PREDICTED: Diuraphis noxia cathepsin L-like (LOC107162259), transcript variant X3, mRNA	Cathepsin F OS=Homo sapiens OX=9606 GN=CTSF PE=1 SV=1	PREDICTED: cathepsin L-like isoform X3 [Diuraphis noxia]
	Unigene7643_All	--	--	--	Transcription	cysteine-type peptidase activity	molecular_function	Cellular Processes	Transport and catabolism	K01365//cathepsin L [EC:3.4.22.15]+ko04145//Phagosome+ko04140//Autophagy - animal+ko04142//Lysosome+ko04210//Apoptosis+ko05418//Fluid shear stress and atherosclerosis+ko04612//Antigen processing and presentation+ko05323//Rheumatoid arthritis+ko05205//Proteoglycans in cancer;K01365//cathepsin L [EC:3.4.22.15]+ko04145//Phagosome+ko04140//Autophagy - animal+ko04142//Lysosome+ko04210//Apoptosis+ko054…	GO:0008234//cysteine-type peptidase activity	--	[O] KOG1543 Cysteine proteinase Cathepsin L	--	Crustapain OS=Pandalus borealis OX=6703 GN=Cys PE=1 SV=1	cathepsin L1 [Rhopalosiphum maidis] >XP_026820639.1 cathepsin L1 [Rhopalosiphum maidis]
	CL544.Contig2_All	43.7	68.73	83.44	Posttranslational modification, protein turnover, chaperones	cysteine-type peptidase activity	molecular_function	Cellular Processes	Transport and catabolism	K01365//cathepsin L [EC:3.4.22.15]+ko04145//Phagosome+ko04140//Autophagy - animal+ko04142//Lysosome+ko04210//Apoptosis+ko05418//Fluid shear stress and atherosclerosis+ko04612//Antigen processing and presentation+ko05323//Rheumatoid arthritis+ko05205//Proteoglycans in cancer;K01365//cathepsin L [EC:3.4.22.15]+ko04145//Phagosome+ko04140//Autophagy - animal+ko04142//Lysosome+ko04210//Apoptosis+ko054…	GO:0008234//cysteine-type peptidase activity	Papain family cysteine protease	[O] KOG1543 Cysteine proteinase Cathepsin L	GU108511.1 Aphis gossypii cathepsin L mRNA, complete cds	Cathepsin L OS=Drosophila melanogaster OX=7227 GN=Cp1 PE=2 SV=2	cathepsin L1 [Rhopalosiphum maidis] >XP_026820639.1 cathepsin L1 [Rhopalosiphum maidis]
	CL4969.Contig1_All	25.94	39.31	18.16	Posttranslational modification, protein turnover, chaperones	--	--	Cellular Processes	Transport and catabolism	K01365//cathepsin L [EC:3.4.22.15]+ko04145//Phagosome+ko04140//Autophagy - animal+ko04142//Lysosome+ko04210//Apoptosis+ko05418//Fluid shear stress and atherosclerosis+ko04612//Antigen processing and presentation+ko05323//Rheumatoid arthritis+ko05205//Proteoglycans in cancer;K01365//cathepsin L [EC:3.4.22.15]+ko04145//Phagosome+ko04140//Autophagy - animal+ko04142//Lysosome+ko04210//Apoptosis+ko054…	--	Papain family cysteine protease	[O] KOG1543 Cysteine proteinase Cathepsin L	XM_001951137.5 PREDICTED: Acyrthosiphon pisum digestive cysteine proteinase 3-like (LOC100166855), mRNA	Digestive cysteine proteinase 3 OS=Homarus americanus OX=6706 GN=LCP3 PE=2 SV=1	digestive cysteine proteinase 1 isoform X1 [Rhopalosiphum maidis] >XP_026816683.1 digestive cysteine proteinase 1 isoform X2 [Rhopalosiphum maidis] >XP_026816684.1 digestive cysteine proteinase 1 isoform X3 [Rhopalosiphum maidis]
	CL544.Contig1_All	12.7	16.84	19.59	Posttranslational modification, protein turnover, chaperones	cysteine-type peptidase activity	molecular_function	Cellular Processes	Transport and catabolism	K01365//cathepsin L [EC:3.4.22.15]+ko04145//Phagosome+ko04140//Autophagy - animal+ko04142//Lysosome+ko04210//Apoptosis+ko05418//Fluid shear stress and atherosclerosis+ko04612//Antigen processing and presentation+ko05323//Rheumatoid arthritis+ko05205//Proteoglycans in cancer;K01365//cathepsin L [EC:3.4.22.15]+ko04145//Phagosome+ko04140//Autophagy - animal+ko04142//Lysosome+ko04210//Apoptosis+ko054…	GO:0008234//cysteine-type peptidase activity	Papain family cysteine protease	[O] KOG1543 Cysteine proteinase Cathepsin L	GU108511.1 Aphis gossypii cathepsin L mRNA, complete cds	Cathepsin L OS=Sarcophaga peregrina OX=7386 PE=1 SV=1	cathepsin L1 [Rhopalosiphum maidis] >XP_026820639.1 cathepsin L1 [Rhopalosiphum maidis]
	CL4969.Contig2_All	8.42	5.09	28.42	Posttranslational modification, protein turnover, chaperones	--	--	Cellular Processes	Transport and catabolism	K01365//cathepsin L [EC:3.4.22.15]+ko04145//Phagosome+ko04140//Autophagy - animal+ko04142//Lysosome+ko04210//Apoptosis+ko05418//Fluid shear stress and atherosclerosis+ko04612//Antigen processing and presentation+ko05323//Rheumatoid arthritis+ko05205//Proteoglycans in cancer;K01365//cathepsin L [EC:3.4.22.15]+ko04145//Phagosome+ko04140//Autophagy - animal+ko04142//Lysosome+ko04210//Apoptosis+ko054…	--	Papain family cysteine protease	[O] KOG1543 Cysteine proteinase Cathepsin L	XM_001951137.5 PREDICTED: Acyrthosiphon pisum digestive cysteine proteinase 3-like (LOC100166855), mRNA	Digestive cysteine proteinase 3 OS=Homarus americanus OX=6706 GN=LCP3 PE=2 SV=1	digestive cysteine proteinase 1 isoform X1 [Rhopalosiphum maidis] >XP_026816683.1 digestive cysteine proteinase 1 isoform X2 [Rhopalosiphum maidis] >XP_026816684.1 digestive cysteine proteinase 1 isoform X3 [Rhopalosiphum maidis]
	CL604.Contig1_All	17.35	12.62	10.14	Posttranslational modification, protein turnover, chaperones	cysteine-type endopeptidase inhibitor activity	molecular_function	Cellular Processes	Transport and catabolism	K01373//cathepsin F [EC:3.4.22.41]+ko04142//Lysosome+ko04210//Apoptosis;K01373//cathepsin F [EC:3.4.22.41]+ko04142//Lysosome+ko04210//Apoptosis	GO:0004869//cysteine-type endopeptidase inhibitor activity;GO:0008234//cysteine-type peptidase activity	Papain family cysteine protease	[O] KOG1542 Cysteine proteinase Cathepsin F	XM_025560234.1 PREDICTED: Sipha flava cathepsin L-like (LOC112687500), transcript variant X1, mRNA	Cathepsin F OS=Homo sapiens OX=9606 GN=CTSF PE=1 SV=1	cathepsin L isoform X1 [Myzus persicae]
	Unigene7642_All	0.99	0.55	3.12	Transcription	cysteine-type peptidase activity	molecular_function	Cellular Processes	Transport and catabolism	K01365//cathepsin L [EC:3.4.22.15]+ko04145//Phagosome+ko04140//Autophagy - animal+ko04142//Lysosome+ko04210//Apoptosis+ko05418//Fluid shear stress and atherosclerosis+ko04612//Antigen processing and presentation+ko05323//Rheumatoid arthritis+ko05205//Proteoglycans in cancer;K01365//cathepsin L [EC:3.4.22.15]+ko04145//Phagosome+ko04140//Autophagy - animal+ko04142//Lysosome+ko04210//Apoptosis+ko054…	GO:0008234//cysteine-type peptidase activity	--	[O] KOG1543 Cysteine proteinase Cathepsin L	--	Crustapain OS=Pandalus borealis OX=6703 GN=Cys PE=1 SV=1	cathepsin L1 [Rhopalosiphum maidis] >XP_026820639.1 cathepsin L1 [Rhopalosiphum maidis]
	Unigene5868_All	0.16	0.58	27.53	Transcription	--	--	--	--	K04771//serine protease Do [EC:3.4.21.107];K04771//serine protease Do [EC:3.4.21.107];K04771//serine protease Do [EC:3.4.21.107];K04771//serine protease Do [EC:3.4.21.107];K04771//serine protease Do [EC:3.4.21.107]	--	Trypsin-like peptidase domain	[O] KOG1320 Serine protease	LT969414.1 Plasmodium sp. gorilla clade G2 genome assembly, chromosome: 5	Serine protease HTRA1 OS=Homo sapiens OX=9606 GN=HTRA1 PE=1 SV=1	serine protease HTRA2, mitochondrial isoform X1, partial [Aphis craccivora]
	CL3056.Contig3_All	6.95	5.43	9.76	Cytoskeleton	--	--	--	--	K05925//mRNA m6A methyltransferase [EC:2.1.1.348];K05925//mRNA m6A methyltransferase [EC:2.1.1.348];K05925//mRNA m6A methyltransferase [EC:2.1.1.348];K05925//mRNA m6A methyltransferase [EC:2.1.1.348]	--	Kazal-type serine protease inhibitor domain	[R] KOG3649 FOG: Kazal-type serine protease inhibitor domain	XM_022317890.1 PREDICTED: Myzus persicae agrin (LOC111036018), mRNA	N6-adenosine-methyltransferase MT-A70-like protein OS=Drosophila melanogaster OX=7227 GN=Mettl3 PE=1 SV=1	serine protease inhibitor dipetalogastin [Sipha flava]
	CL553.Contig3_All	5.59	4.26	9.81	Posttranslational modification, protein turnover, chaperones	serine-type peptidase activity	molecular_function	--	--	K09649//thymus-specific serine protease [EC:3.4.-.-];K09649//thymus-specific serine protease [EC:3.4.-.-];K09649//thymus-specific serine protease [EC:3.4.-.-];K09649//thymus-specific serine protease [EC:3.4.-.-];K09649//thymus-specific serine protease [EC:3.4.-.-]	GO:0008236//serine-type peptidase activity	Serine carboxypeptidase S28	[OR] KOG2182 Hydrolytic enzymes of the alpha/beta hydrolase fold	XM_022307453.1 PREDICTED: Myzus persicae putative serine protease K12H4.7 (LOC111028711), transcript variant X2, mRNA	Thymus-specific serine protease OS=Mus musculus OX=10090 GN=Prss16 PE=2 SV=1	putative serine protease K12H4.7 [Myzus persicae] >XP_022163145.1 putative serine protease K12H4.7 [Myzus persicae]
	CL3381.Contig2_All	3.16	7.33	7.31	Posttranslational modification, protein turnover, chaperones	--	--	--	--	K09640//transmembrane protease serine 9 [EC:3.4.21.-];K09630//polyserase 2 [EC:3.4.21.-];K09640//transmembrane protease serine 9 [EC:3.4.21.-];K09640//transmembrane protease serine 9 [EC:3.4.21.-];K09640//transmembrane protease serine 9 [EC:3.4.21.-]	--	Trypsin	[E] KOG3627 Trypsin	--	Clotting factor B OS=Tachypleus tridentatus OX=6853 PE=1 SV=1	serine protease persephone-like [Myzus persicae]
	CL3321.Contig4_All	1.58	4.86	9.41	Posttranslational modification, protein turnover, chaperones	--	--	Organismal Systems	Immune system	K20674//modular serine protease [EC:3.4.21.-]+ko04624//Toll and Imd signaling pathway;K20674//modular serine protease [EC:3.4.21.-]+ko04624//Toll and Imd signaling pathway;K20674//modular serine protease [EC:3.4.21.-]+ko04624//Toll and Imd signaling pathway;K20674//modular serine protease [EC:3.4.21.-]+ko04624//Toll and Imd signaling pathway;K20674//modular serine protease [EC:3.4.21.-]+ko04624//…	--	Trypsin	[T] KOG1215 Low-density lipoprotein receptors containing Ca2+-binding EGF-like domains	XM_025342267.1 PREDICTED: Melanaphis sacchari modular serine protease-like (LOC112596518), transcript variant X4, mRNA	Very low-density lipoprotein receptor OS=Rattus norvegicus OX=10116 GN=Vldlr PE=2 SV=1	modular serine protease-like isoform X2 [Rhopalosiphum maidis]
	CL3056.Contig4_All	4.76	4.59	4.54	Cytoskeleton	--	--	--	--	K05925//mRNA m6A methyltransferase [EC:2.1.1.348];K05925//mRNA m6A methyltransferase [EC:2.1.1.348];K05925//mRNA m6A methyltransferase [EC:2.1.1.348];K05925//mRNA m6A methyltransferase [EC:2.1.1.348]	--	Kazal-type serine protease inhibitor domain	[R] KOG3649 FOG: Kazal-type serine protease inhibitor domain	XM_022317890.1 PREDICTED: Myzus persicae agrin (LOC111036018), mRNA	N6-adenosine-methyltransferase MT-A70-like protein OS=Drosophila melanogaster OX=7227 GN=Mettl3 PE=1 SV=1	serine protease inhibitor dipetalogastin [Sipha flava]
	CL3381.Contig1_All	3.83	2.4	6.88	Posttranslational modification, protein turnover, chaperones	--	--	--	--	K09640//transmembrane protease serine 9 [EC:3.4.21.-];K09630//polyserase 2 [EC:3.4.21.-];K09640//transmembrane protease serine 9 [EC:3.4.21.-];K09640//transmembrane protease serine 9 [EC:3.4.21.-];K09640//transmembrane protease serine 9 [EC:3.4.21.-]	--	Trypsin	[E] KOG3627 Trypsin	--	Clotting factor B OS=Tachypleus tridentatus OX=6853 PE=1 SV=1	serine protease persephone-like [Myzus persicae]
	CL553.Contig2_All	4.05	2.48	1.47	Posttranslational modification, protein turnover, chaperones	serine-type peptidase activity	molecular_function	--	--	K09649//thymus-specific serine protease [EC:3.4.-.-];K09649//thymus-specific serine protease [EC:3.4.-.-];K09649//thymus-specific serine protease [EC:3.4.-.-];K09649//thymus-specific serine protease [EC:3.4.-.-];K09649//thymus-specific serine protease [EC:3.4.-.-]	GO:0008236//serine-type peptidase activity	Serine carboxypeptidase S28	[OR] KOG2182 Hydrolytic enzymes of the alpha/beta hydrolase fold	XM_022307453.1 PREDICTED: Myzus persicae putative serine protease K12H4.7 (LOC111028711), transcript variant X2, mRNA	Thymus-specific serine protease OS=Mus musculus OX=10090 GN=Prss16 PE=2 SV=1	putative serine protease K12H4.7 [Myzus persicae] >XP_022163145.1 putative serine protease K12H4.7 [Myzus persicae]
	CL1599.Contig1_All	1.56	0.82	2.78	Cytoskeleton	serine-type endopeptidase activity	molecular_function	Organismal Systems	Immune system	K09640//transmembrane protease serine 9 [EC:3.4.21.-];K20671//serine protease persephone [EC:3.4.21.-]+ko04624//Toll and Imd signaling pathway;K09640//transmembrane protease serine 9 [EC:3.4.21.-];K09640//transmembrane protease serine 9 [EC:3.4.21.-];K09640//transmembrane protease serine 9 [EC:3.4.21.-]	GO:0004252//serine-type endopeptidase activity	Trypsin	[E] KOG3627 Trypsin	XM_022312449.1 PREDICTED: Myzus persicae serine protease Hayan-like (LOC111032191), transcript variant X2, mRNA	TBC1 domain family member 5 homolog A OS=Dictyostelium discoideum OX=44689 GN=tbc1d5A PE=1 SV=1	serine protease Hayan-like isoform X2 [Myzus persicae]
	CL3056.Contig1_All	0.3	1.71	2.22	Cytoskeleton	--	--	--	--	K05925//mRNA m6A methyltransferase [EC:2.1.1.348];K05925//mRNA m6A methyltransferase [EC:2.1.1.348];K05925//mRNA m6A methyltransferase [EC:2.1.1.348];K05925//mRNA m6A methyltransferase [EC:2.1.1.348]	--	Kazal-type serine protease inhibitor domain	[R] KOG3649 FOG: Kazal-type serine protease inhibitor domain	XM_022317890.1 PREDICTED: Myzus persicae agrin (LOC111036018), mRNA	N6-adenosine-methyltransferase MT-A70-like protein OS=Drosophila melanogaster OX=7227 GN=Mettl3 PE=1 SV=1	serine protease inhibitor dipetalogastin [Sipha flava]
	CL3321.Contig3_All	0.71	1.67	1.33	Posttranslational modification, protein turnover, chaperones	--	--	Organismal Systems	Immune system	K20674//modular serine protease [EC:3.4.21.-]+ko04624//Toll and Imd signaling pathway;K20674//modular serine protease [EC:3.4.21.-]+ko04624//Toll and Imd signaling pathway;K20674//modular serine protease [EC:3.4.21.-]+ko04624//Toll and Imd signaling pathway;K20674//modular serine protease [EC:3.4.21.-]+ko04624//Toll and Imd signaling pathway;K20674//modular serine protease [EC:3.4.21.-]+ko04624//…	--	Trypsin	[T] KOG1215 Low-density lipoprotein receptors containing Ca2+-binding EGF-like domains	XM_025342267.1 PREDICTED: Melanaphis sacchari modular serine protease-like (LOC112596518), transcript variant X4, mRNA	Very low-density lipoprotein receptor OS=Rattus norvegicus OX=10116 GN=Vldlr PE=2 SV=1	modular serine protease-like isoform X2 [Rhopalosiphum maidis]
	CL3321.Contig1_All	0.1	1.89	1.48	Posttranslational modification, protein turnover, chaperones	--	--	Organismal Systems	Immune system	K20674//modular serine protease [EC:3.4.21.-]+ko04624//Toll and Imd signaling pathway;K20674//modular serine protease [EC:3.4.21.-]+ko04624//Toll and Imd signaling pathway;K20674//modular serine protease [EC:3.4.21.-]+ko04624//Toll and Imd signaling pathway;K20674//modular serine protease [EC:3.4.21.-]+ko04624//Toll and Imd signaling pathway;K20674//modular serine protease [EC:3.4.21.-]+ko04624//…	--	Low-density lipoprotein receptor domain class A	[T] KOG1215 Low-density lipoprotein receptors containing Ca2+-binding EGF-like domains	XM_025342267.1 PREDICTED: Melanaphis sacchari modular serine protease-like (LOC112596518), transcript variant X4, mRNA	Very low-density lipoprotein receptor OS=Oryctolagus cuniculus OX=9986 GN=VLDLR PE=2 SV=1	modular serine protease-like isoform X2 [Rhopalosiphum maidis]
	CL3853.Contig1_All	0.14	1.59	1.66	General function prediction only	extracellular space	cellular_component	Human Diseases	Infectious diseases: Parasitic	K13963//serpin B+ko05146//Amoebiasis;K13963//serpin B+ko05146//Amoebiasis;K13963//serpin B+ko05146//Amoebiasis;K13963//serpin B+ko05146//Amoebiasis;K13963//serpin B+ko05146//Amoebiasis	GO:0005615//extracellular space	Serpin (serine protease inhibitor)	[V] KOG2392 Serpin	XM_022321106.1 PREDICTED: Myzus persicae serine protease inhibitor 88Ea-like (LOC111038142), transcript variant X2, mRNA	Serine protease inhibitor 88Ea OS=Drosophila melanogaster OX=7227 GN=Spn88Ea PE=2 SV=1	serine protease inhibitor 88Ea-like [Myzus persicae] >XP_022176798.1 serine protease inhibitor 88Ea-like [Myzus persicae]
	CL1599.Contig7_All	1.99	1.07	0.26	Cytoskeleton	serine-type endopeptidase activity	molecular_function	--	--	K18932//palmitoyltransferase [EC:2.3.1.225];K18932//palmitoyltransferase [EC:2.3.1.225];K18932//palmitoyltransferase [EC:2.3.1.225];K18932//palmitoyltransferase [EC:2.3.1.225]	GO:0004252//serine-type endopeptidase activity	Trypsin	[R] KOG1313 DHHC-type Zn-finger proteins	XM_026951678.1 PREDICTED: Rhopalosiphum maidis palmitoyltransferase ZDHHC16 (LOC113550068), mRNA	TBC1 domain family member 5 homolog A OS=Dictyostelium discoideum OX=44689 GN=tbc1d5A PE=1 SV=1	serine protease Hayan-like isoform X2 [Myzus persicae]
	CL3321.Contig2_All	0.67	0.4	1.45	Posttranslational modification, protein turnover, chaperones	--	--	Organismal Systems	Immune system	K20674//modular serine protease [EC:3.4.21.-]+ko04624//Toll and Imd signaling pathway;K20674//modular serine protease [EC:3.4.21.-]+ko04624//Toll and Imd signaling pathway;K20674//modular serine protease [EC:3.4.21.-]+ko04624//Toll and Imd signaling pathway;K20674//modular serine protease [EC:3.4.21.-]+ko04624//Toll and Imd signaling pathway;K20674//modular serine protease [EC:3.4.21.-]+ko04624//…	--	Low-density lipoprotein receptor domain class A	[T] KOG1215 Low-density lipoprotein receptors containing Ca2+-binding EGF-like domains	XM_025342267.1 PREDICTED: Melanaphis sacchari modular serine protease-like (LOC112596518), transcript variant X4, mRNA	Very low-density lipoprotein receptor OS=Oryctolagus cuniculus OX=9986 GN=VLDLR PE=2 SV=1	modular serine protease-like isoform X2 [Rhopalosiphum maidis]
	Unigene15275_All	0.96	1.21	0.11	Carbohydrate transport and metabolism	--	--	Organismal Systems	Immune system	K09640//transmembrane protease serine 9 [EC:3.4.21.-];K09640//transmembrane protease serine 9 [EC:3.4.21.-];K20671//serine protease persephone [EC:3.4.21.-]+ko04624//Toll and Imd signaling pathway;K09640//transmembrane protease serine 9 [EC:3.4.21.-];K20671//serine protease persephone [EC:3.4.21.-]+ko04624//Toll and Imd signaling pathway	--	--	[E] KOG3627 Trypsin	XM_027991517.1 PREDICTED: Aphis gossypii transmembrane protease serine 11B-like protein (LOC114127319), mRNA	Urokinase-type plasminogen activator OS=Oryctolagus cuniculus OX=9986 GN=PLAU PE=2 SV=1	serine protease Hayan-like isoform X1 [Melanaphis sacchari]
	Unigene28321_All	0.36	0.17	1.59	Transcription	serine-type endopeptidase activity	molecular_function	--	--	--	GO:0004252//serine-type endopeptidase activity	Clip-domain serine protease homolog masquerade	[E] KOG3627 Trypsin	XM_022311626.1 PREDICTED: Myzus persicae serine proteinase stubble (LOC111031598), mRNA	Protein masquerade OS=Drosophila melanogaster OX=7227 GN=mas PE=1 SV=1	Peptidase S1, PA clan,Serine proteases, trypsin family, histidine active site,Serine proteases, trypsin [Cinara cedri]
	Unigene12565_All	0.59	0.59	0.67	Cell wall/membrane/envelope biogenesis	--	--	--	--	K09640//transmembrane protease serine 9 [EC:3.4.21.-];K09640//transmembrane protease serine 9 [EC:3.4.21.-];K09640//transmembrane protease serine 9 [EC:3.4.21.-];K09640//transmembrane protease serine 9 [EC:3.4.21.-]	--	Trypsin	[E] KOG3627 Trypsin	XM_025553302.1 PREDICTED: Sipha flava coagulation factor XII-like (LOC112682636), transcript variant X5, mRNA	Transmembrane protease serine 9 OS=Mus musculus OX=10090 GN=Tmprss9 PE=3 SV=1	inactive serine protease PAMR1-like isoform X2 [Sipha flava]
	CL553.Contig1_All	0.39	1.11	0	Posttranslational modification, protein turnover, chaperones	serine-type peptidase activity	molecular_function	--	--	K09649//thymus-specific serine protease [EC:3.4.-.-];K09649//thymus-specific serine protease [EC:3.4.-.-];K09649//thymus-specific serine protease [EC:3.4.-.-];K09649//thymus-specific serine protease [EC:3.4.-.-];K09649//thymus-specific serine protease [EC:3.4.-.-]	GO:0008236//serine-type peptidase activity	Serine carboxypeptidase S28	[OR] KOG2182 Hydrolytic enzymes of the alpha/beta hydrolase fold	XM_025351725.1 PREDICTED: Melanaphis sacchari putative serine protease K12H4.7 (LOC112603234), mRNA	Thymus-specific serine protease OS=Mus musculus OX=10090 GN=Prss16 PE=2 SV=1	putative serine protease K12H4.7 [Myzus persicae] >XP_022163145.1 putative serine protease K12H4.7 [Myzus persicae]
	Unigene30543_All	0	0.21	1.28	Transcription	serine-type endopeptidase activity	molecular_function	--	--	K01362//ovochymase [EC:3.4.21.-];K01362//ovochymase [EC:3.4.21.-];K09614//corin [EC:3.4.21.-];K09614//corin [EC:3.4.21.-];K20111//oviductin [EC:3.4.21.120]	GO:0004252//serine-type endopeptidase activity	--	[E] KOG3627 Trypsin	--	Phenoloxidase-activating factor 2 OS=Holotrichia diomphalia OX=33394 GN=PPAF2 PE=1 SV=1	Peptidase S1, PA clan,Serine proteases, trypsin family, histidine active site,Serine proteases, trypsin [Cinara cedri]
	Unigene29590_All	0.14	0.07	0.79	Transcription	serine-type endopeptidase activity	molecular_function	--	--	K01362//ovochymase [EC:3.4.21.-];K01362//ovochymase [EC:3.4.21.-];K09614//corin [EC:3.4.21.-]	GO:0004252//serine-type endopeptidase activity	Trypsin	[E] KOG3627 Trypsin	XM_017484141.1 PREDICTED: Ictalurus punctatus uroporphyrinogen III synthase (uros), transcript variant X7, mRNA	Transmembrane protease serine 9 OS=Homo sapiens OX=9606 GN=TMPRSS9 PE=1 SV=2	serine protease 42, partial [Asbolus verrucosus]
	Unigene29539_All	0	0	0.57	Transcription	--	--	Organismal Systems	Immune system	K20674//modular serine protease [EC:3.4.21.-]+ko04624//Toll and Imd signaling pathway;K20674//modular serine protease [EC:3.4.21.-]+ko04624//Toll and Imd signaling pathway;K20674//modular serine protease [EC:3.4.21.-]+ko04624//Toll and Imd signaling pathway;K20053//very low-density lipoprotein receptor	--	--	--	--	--	modular serine protease-like isoform X2 [Aphis gossypii]
	Unigene15269_All	0.33	0	0.17	Carbohydrate transport and metabolism	serine-type endopeptidase activity	molecular_function	--	--	K09640//transmembrane protease serine 9 [EC:3.4.21.-]	GO:0004252//serine-type endopeptidase activity	--	--	--	--	serine protease snake-like, partial [Aphis gossypii]
	CL4562.Contig2_All	2.9	1.54	2.32	Signal transduction mechanisms	serine-type endopeptidase activity	molecular_function	--	--	K09640//transmembrane protease serine 9 [EC:3.4.21.-];K09640//transmembrane protease serine 9 [EC:3.4.21.-];K09640//transmembrane protease serine 9 [EC:3.4.21.-];K09640//transmembrane protease serine 9 [EC:3.4.21.-];K09640//transmembrane protease serine 9 [EC:3.4.21.-]	GO:0004252//serine-type endopeptidase activity	Trypsin	[E] KOG3627 Trypsin	XM_027994461.1 PREDICTED: Aphis gossypii trypsin-1-like (LOC114129664), mRNA	Coagulation factor XI OS=Homo sapiens OX=9606 GN=F11 PE=1 SV=1	trypsin-1-like [Sipha flava]
	CL2917.Contig2_All	0.98	2.41	2.92	Cytoskeleton	serine-type endopeptidase activity	molecular_function	--	--	K11656//chromatin accessibility complex protein 1;K11656//chromatin accessibility complex protein 1;K13153//U11/U12 small nuclear ribonucleoprotein 25 kDa protein;K09626//brain-specific serine protease 4 [EC:3.4.21.-];K13153//U11/U12 small nuclear ribonucleoprotein 25 kDa protein	GO:0004252//serine-type endopeptidase activity	Trypsin	[E] KOG3627 Trypsin	XM_025564899.1 PREDICTED: Sipha flava trypsin-1-like (LOC112690805), transcript variant X1, mRNA	Serine protease 30 OS=Rattus norvegicus OX=10116 GN=Prss30 PE=1 SV=1	trypsin-1-like isoform X1 [Sipha flava]
	CL4562.Contig1_All	0	0.86	0.65	Signal transduction mechanisms	serine-type endopeptidase activity	molecular_function	--	--	K09640//transmembrane protease serine 9 [EC:3.4.21.-];K09640//transmembrane protease serine 9 [EC:3.4.21.-];K09640//transmembrane protease serine 9 [EC:3.4.21.-];K09640//transmembrane protease serine 9 [EC:3.4.21.-];K09640//transmembrane protease serine 9 [EC:3.4.21.-]	GO:0004252//serine-type endopeptidase activity	Trypsin	[E] KOG3627 Trypsin	XM_001943238.5 PREDICTED: Acyrthosiphon pisum trypsin-1 (LOC100166724), mRNA	Coagulation factor XI OS=Homo sapiens OX=9606 GN=F11 PE=1 SV=1	trypsin-1-like [Sipha flava]
	Unigene4731_All	0.88	7.99	13.94	Transcription	--	--	--	--	K09640//transmembrane protease serine 9 [EC:3.4.21.-];K09640//transmembrane protease serine 9 [EC:3.4.21.-];K09640//transmembrane protease serine 9 [EC:3.4.21.-];K09640//transmembrane protease serine 9 [EC:3.4.21.-];K09640//transmembrane protease serine 9 [EC:3.4.21.-]	--	Trypsin	[E] KOG3627 Trypsin	--	Venom serine protease Bi-VSP OS=Bombus ignitus OX=130704 PE=1 SV=1	uncharacterized protein LOC112599185 [Melanaphis sacchari]
	CL2685.Contig2_All	1.28	4.13	12.43	Cytoskeleton	--	--	Organismal Systems	Immune system	K09640//transmembrane protease serine 9 [EC:3.4.21.-];K09640//transmembrane protease serine 9 [EC:3.4.21.-];K20671//serine protease persephone [EC:3.4.21.-]+ko04624//Toll and Imd signaling pathway;K09640//transmembrane protease serine 9 [EC:3.4.21.-];K20671//serine protease persephone [EC:3.4.21.-]+ko04624//Toll and Imd signaling pathway	--	Trypsin	[E] KOG3627 Trypsin	--	Serine protease Hayan OS=Drosophila melanogaster OX=7227 GN=Hayan PE=2 SV=1	uncharacterized protein LOC112680967 [Sipha flava]
	CL3305.Contig1_All	5.9	3.88	7.06	Posttranslational modification, protein turnover, chaperones	serine-type endopeptidase activity	molecular_function	--	--	K09640//transmembrane protease serine 9 [EC:3.4.21.-];K09640//transmembrane protease serine 9 [EC:3.4.21.-];K09640//transmembrane protease serine 9 [EC:3.4.21.-];K09640//transmembrane protease serine 9 [EC:3.4.21.-];K09640//transmembrane protease serine 9 [EC:3.4.21.-]	GO:0004252//serine-type endopeptidase activity	Trypsin	[E] KOG3627 Trypsin	XM_023354437.1 PREDICTED: Centruroides sculpturatus venom protease-like (LOC111613115), mRNA	Venom serine protease Bi-VSP OS=Bombus ignitus OX=130704 PE=1 SV=1	proclotting enzyme-like isoform X1 [Rhopalosiphum maidis]
	CL3708.Contig1_All	1.41	6.77	7.24	General function prediction only	serine-type endopeptidase activity	molecular_function	--	--	K09640//transmembrane protease serine 9 [EC:3.4.21.-];K09640//transmembrane protease serine 9 [EC:3.4.21.-];K09640//transmembrane protease serine 9 [EC:3.4.21.-];K09640//transmembrane protease serine 9 [EC:3.4.21.-];K09640//transmembrane protease serine 9 [EC:3.4.21.-]	GO:0004252//serine-type endopeptidase activity;GO:0005576//extracellular region	Trypsin	[E] KOG3627 Trypsin	XM_030224736.1 PREDICTED: Drosophila hydei GATA zinc finger domain-containing protein 7 (LOC111592812), transcript variant X2, mRNA	Venom serine protease Bi-VSP OS=Bombus ignitus OX=130704 PE=1 SV=1	transmembrane protease serine 9-like [Sipha flava]
	Unigene9469_All	1.6	1.38	4.89	Transcription	regulation of cell growth	biological_process	--	--	K08784//HtrA serine peptidase 1 [EC:3.4.21.-];K08784//HtrA serine peptidase 1 [EC:3.4.21.-];K08784//HtrA serine peptidase 1 [EC:3.4.21.-];K08784//HtrA serine peptidase 1 [EC:3.4.21.-];K08784//HtrA serine peptidase 1 [EC:3.4.21.-]	GO:0001558//regulation of cell growth;GO:0001558//regulation of cell growth;GO:0005576//extracellular region;GO:0005520//insulin-like growth factor binding;GO:0001558//regulation of cell growth;GO:0001558//regulation of cell growth	Immunoglobulin I-set domain	[T] LSE2684 H Insulin-like growth factor binding protein	--	Kazal-type serine protease inhibitor domain-containing protein 1 OS=Mus musculus OX=10090 GN=Kazald1 PE=1 SV=2	insulin-like growth factor-binding protein-related protein 1 [Melanaphis sacchari]
	Unigene12291_All	1.32	1.62	4.48	Cell wall/membrane/envelope biogenesis	--	--	Organismal Systems	Immune system	K09640//transmembrane protease serine 9 [EC:3.4.21.-];K09640//transmembrane protease serine 9 [EC:3.4.21.-];K09640//transmembrane protease serine 9 [EC:3.4.21.-];K20671//serine protease persephone [EC:3.4.21.-]+ko04624//Toll and Imd signaling pathway;K20671//serine protease persephone [EC:3.4.21.-]+ko04624//Toll and Imd signaling pathway	--	Trypsin	[E] KOG3627 Trypsin	--	Serine protease 41 OS=Homo sapiens OX=9606 GN=PRSS41 PE=2 SV=1	LOW QUALITY PROTEIN: uncharacterized protein LOC114130764 [Aphis gossypii]
	CL3305.Contig2_All	1.55	4.09	0.82	Posttranslational modification, protein turnover, chaperones	serine-type endopeptidase activity	molecular_function	--	--	K09640//transmembrane protease serine 9 [EC:3.4.21.-];K09640//transmembrane protease serine 9 [EC:3.4.21.-];K09640//transmembrane protease serine 9 [EC:3.4.21.-];K09640//transmembrane protease serine 9 [EC:3.4.21.-];K09640//transmembrane protease serine 9 [EC:3.4.21.-]	GO:0004252//serine-type endopeptidase activity	Trypsin	[E] KOG3627 Trypsin	LR778261.1 Coregonus sp. 'balchen' genome assembly, chromosome: 9	Venom serine protease Bi-VSP OS=Bombus ignitus OX=130704 PE=1 SV=1	proclotting enzyme-like isoform X1 [Rhopalosiphum maidis]
	CL4795.Contig1_All	0.19	2.04	4.04	Signal transduction mechanisms	serine-type endopeptidase activity	molecular_function	--	--	K09640//transmembrane protease serine 9 [EC:3.4.21.-];K09640//transmembrane protease serine 9 [EC:3.4.21.-];K09640//transmembrane protease serine 9 [EC:3.4.21.-];K09640//transmembrane protease serine 9 [EC:3.4.21.-];K09640//transmembrane protease serine 9 [EC:3.4.21.-]	GO:0004252//serine-type endopeptidase activity	Trypsin	[E] KOG3627 Trypsin	XM_025345594.1 PREDICTED: Melanaphis sacchari serine protease snake-like (LOC112598927), mRNA	Venom serine protease Bi-VSP OS=Bombus ignitus OX=130704 PE=1 SV=1	PREDICTED: venom protease-like [Diuraphis noxia]
	Unigene14306_All	1.57	1.07	0.84	Carbohydrate transport and metabolism	--	--	--	--	K09640//transmembrane protease serine 9 [EC:3.4.21.-];K09640//transmembrane protease serine 9 [EC:3.4.21.-];K09640//transmembrane protease serine 9 [EC:3.4.21.-];K09640//transmembrane protease serine 9 [EC:3.4.21.-];K09640//transmembrane protease serine 9 [EC:3.4.21.-]	--	Trypsin	[E] KOG3627 Trypsin	--	Serine protease filzig OS=Drosophila melanogaster OX=7227 GN=flz PE=2 SV=1	transmembrane protease serine 9-like [Aphis gossypii]
	Unigene7206_All	0	0.62	2.17	Transcription	--	--	Organismal Systems	Immune system	K09640//transmembrane protease serine 9 [EC:3.4.21.-];K09640//transmembrane protease serine 9 [EC:3.4.21.-];K20671//serine protease persephone [EC:3.4.21.-]+ko04624//Toll and Imd signaling pathway;K09640//transmembrane protease serine 9 [EC:3.4.21.-];K09640//transmembrane protease serine 9 [EC:3.4.21.-]	--	Trypsin	[E] KOG3627 Trypsin	--	CLIP domain-containing serine protease 14D OS=Anopheles gambiae OX=7165 GN=CLIPB4 PE=2 SV=1	uncharacterized protein LOC112680967 [Sipha flava]
	CL4795.Contig2_All	0.17	0.17	1.42	Signal transduction mechanisms	serine-type endopeptidase activity	molecular_function	--	--	K09640//transmembrane protease serine 9 [EC:3.4.21.-];K09640//transmembrane protease serine 9 [EC:3.4.21.-];K09640//transmembrane protease serine 9 [EC:3.4.21.-];K09640//transmembrane protease serine 9 [EC:3.4.21.-];K09640//transmembrane protease serine 9 [EC:3.4.21.-]	GO:0004252//serine-type endopeptidase activity	Trypsin	[E] KOG3627 Trypsin	--	Venom serine protease Bi-VSP OS=Bombus ignitus OX=130704 PE=1 SV=1	hypothetical protein AGLY_014590 [Aphis glycines]
	Unigene26046_All	--	--	--	Transcription	serine-type endopeptidase activity	molecular_function	Metabolism	Amino acid metabolism	K09188//histone-lysine N-methyltransferase MLL3 [EC:2.1.1.43]+ko00310//Lysine degradation;K09640//transmembrane protease serine 9 [EC:3.4.21.-];K09640//transmembrane protease serine 9 [EC:3.4.21.-];K08670//suppressor of tumorigenicity protein 14 [EC:3.4.21.109]+ko05206//MicroRNAs in cancer;K08670//suppressor of tumorigenicity protein 14 [EC:3.4.21.109]+ko05206//MicroRNAs in cancer	GO:0004252//serine-type endopeptidase activity	--	[E] KOG3627 Trypsin	XM_025560212.1 PREDICTED: Sipha flava serine proteinase stubble (LOC112687482), mRNA	Serine proteinase stubble OS=Drosophila melanogaster OX=7227 GN=Sb PE=2 SV=2	Serine proteases, trypsin family, serine active site,Peptidase S1, PA clan,Serine proteases, trypsin [Cinara cedri]
	Unigene1880_All	4.32	6.01	5.18	Carbohydrate transport and metabolism	serine-type endopeptidase activity	molecular_function	Metabolism	Nucleotide metabolism	K09640//transmembrane protease serine 9 [EC:3.4.21.-];K09640//transmembrane protease serine 9 [EC:3.4.21.-];K01769//guanylate cyclase, other [EC:4.6.1.2]+ko00230//Purine metabolism;K09640//transmembrane protease serine 9 [EC:3.4.21.-];K01769//guanylate cyclase, other [EC:4.6.1.2]+ko00230//Purine metabolism	GO:0004252//serine-type endopeptidase activity	Trypsin	[E] KOG3627 Trypsin	XM_015512485.1 PREDICTED: Diuraphis noxia trypsin-1-like (LOC107164607), mRNA	Transmembrane protease serine 11C OS=Mus musculus OX=10090 GN=Tmprss11c PE=1 SV=1	PREDICTED: trypsin-1-like [Diuraphis noxia]
Lipase/Phospholipase
	CL3476.Contig2_All	--	--	--	Posttranslational modification, protein turnover, chaperones	metal ion binding	molecular_function	--	--	K16545//phospholipase DDHD2 [EC:3.1.1.-];K16545//phospholipase DDHD2 [EC:3.1.1.-];K16545//phospholipase DDHD2 [EC:3.1.1.-];K16545//phospholipase DDHD2 [EC:3.1.1.-];K16545//phospholipase DDHD2 [EC:3.1.1.-]	GO:0046872//metal ion binding	WWE domain	[IU] KOG2308 Phosphatidic acid-preferring phospholipase A1, contains DDHD domain	XM_022312432.1 PREDICTED: Myzus persicae phospholipase DDHD2-like (LOC111032180), transcript variant X2, mRNA	SEC23-interacting protein OS=Mus musculus OX=10090 GN=Sec23ip PE=1 SV=2	phospholipase DDHD2-like isoform X1 [Melanaphis sacchari]
	CL1233.Contig8_All	--	--	--	Cytoskeleton	extracellular region	cellular_component	Metabolism	Lipid metabolism	K19404//phosphatidic acid-selective phospholipase A1 [EC:3.1.1.-];K19404//phosphatidic acid-selective phospholipase A1 [EC:3.1.1.-];K14075//pancreatic lipase-related protein 2 [EC:3.1.1.3]+ko04975//Fat digestion and absorption+ko04972//Pancreatic secretion+ko00561//Glycerolipid metabolism+ko01100//Metabolic pathways;K14075//pancreatic lipase-related protein 2 [EC:3.1.1.3]+ko04975//Fat digestion a…	GO:0005576//extracellular region;GO:0016021//integral component of membrane;GO:0052689//carboxylic ester hydrolase activity	--	[MOI] TWOG0490 Vitellogenin/Lipoprotein lipase/Triacylglyerol lipase	XM_027992294.1 PREDICTED: Aphis gossypii lipase member H-like (LOC114127927), transcript variant X1, mRNA	Phospholipase A1 member A OS=Rattus norvegicus OX=10116 GN=Pla1a PE=1 SV=1	Triacylglycerol lipase family,Lipase/vitellogenin,Alpha/Beta hydrolase fold [Cinara cedri]
	CL2033.Contig4_All	--	--	--	Cytoskeleton	lipid catabolic process	biological_process	Environmental Information Processing	Signal transduction	K07188//hormone-sensitive lipase [EC:3.1.1.79]+ko04024//cAMP signaling pathway+ko04910//Insulin signaling pathway+ko04714//Thermogenesis+ko04371//Apelin signaling pathway+ko04152//AMPK signaling pathway+ko04923//Regulation of lipolysis in adipocytes+ko04925//Aldosterone synthesis and secretion;K07188//hormone-sensitive lipase [EC:3.1.1.79]+ko04024//cAMP signaling pathway+ko04910//Insulin signalin…	GO:0016042//lipid catabolic process;GO:0008203//cholesterol metabolic process;GO:0016298//lipase activity	Hormone-sensitive lipase (HSL) N-terminus	[I] KOG4388 Hormone-sensitive lipase HSL	XM_025555050.1 PREDICTED: Sipha flava hormone-sensitive lipase (LOC112683864), transcript variant X2, mRNA	Hormone-sensitive lipase OS=Bos taurus OX=9913 GN=LIPE PE=1 SV=2	hormone-sensitive lipase [Myzus persicae] >XP_022178762.1 hormone-sensitive lipase [Myzus persicae]
	Unigene18829_All	--	--	--	Carbohydrate transport and metabolism	integral component of membrane	cellular_component	Metabolism	Lipid metabolism	K14073//pancreatic triacylglycerol lipase [EC:3.1.1.3]+ko04975//Fat digestion and absorption+ko04977//Vitamin digestion and absorption+ko04972//Pancreatic secretion+ko00561//Glycerolipid metabolism+ko01100//Metabolic pathways;K14073//pancreatic triacylglycerol lipase [EC:3.1.1.3]+ko04975//Fat digestion and absorption+ko04977//Vitamin digestion and absorption+ko04972//Pancreatic secretion+ko00561/…	GO:0016021//integral component of membrane;GO:0052689//carboxylic ester hydrolase activity;GO:0005549//odorant binding;GO:0003755//peptidyl-prolyl cis-trans isomerase activity;GO:0006629//lipid metabolic process;GO:0005576//extracellular region;GO:0004984//olfactory receptor activity	--	[MOI] TWOG0490 Vitellogenin/Lipoprotein lipase/Triacylglyerol lipase	--	Lipoprotein lipase OS=Bos taurus OX=9913 GN=LPL PE=1 SV=2	PREDICTED: phospholipase A1 isoform X2 [Diuraphis noxia] >XP_015369372.1 PREDICTED: phospholipase A1 isoform X2 [Diuraphis noxia]
	CL1233.Contig4_All	--	--	--	Cytoskeleton	--	--	Metabolism	Lipid metabolism	K19404//phosphatidic acid-selective phospholipase A1 [EC:3.1.1.-];K19404//phosphatidic acid-selective phospholipase A1 [EC:3.1.1.-];K14075//pancreatic lipase-related protein 2 [EC:3.1.1.3]+ko04975//Fat digestion and absorption+ko04972//Pancreatic secretion+ko00561//Glycerolipid metabolism+ko01100//Metabolic pathways;K14075//pancreatic lipase-related protein 2 [EC:3.1.1.3]+ko04975//Fat digestion a…	--	--	[MOI] TWOG0490 Vitellogenin/Lipoprotein lipase/Triacylglyerol lipase	XM_027992294.1 PREDICTED: Aphis gossypii lipase member H-like (LOC114127927), transcript variant X1, mRNA	Phospholipase A1 member A OS=Rattus norvegicus OX=10116 GN=Pla1a PE=1 SV=1	phospholipase A1-like isoform X1 [Melanaphis sacchari]
	Unigene14611_All	57.75	81.8	52.74	Carbohydrate transport and metabolism	extracellular region	cellular_component	Metabolism	Lipid metabolism	K19404//phosphatidic acid-selective phospholipase A1 [EC:3.1.1.-];K19404//phosphatidic acid-selective phospholipase A1 [EC:3.1.1.-];K19404//phosphatidic acid-selective phospholipase A1 [EC:3.1.1.-];K14073//pancreatic triacylglycerol lipase [EC:3.1.1.3]+ko04975//Fat digestion and absorption+ko04977//Vitamin digestion and absorption+ko04972//Pancreatic secretion+ko00561//Glycerolipid metabolism+ko0…	GO:0005576//extracellular region;GO:0006629//lipid metabolic process;GO:0052689//carboxylic ester hydrolase activity	Lipase	[MOI] TWOG0490 Vitellogenin/Lipoprotein lipase/Triacylglyerol lipase	XM_026959363.1 PREDICTED: Rhopalosiphum maidis pancreatic lipase-related protein 2-like (LOC113555059), mRNA	Pancreatic lipase-related protein 2 OS=Cavia porcellus OX=10141 GN=PNLIPRP2 PE=1 SV=1	pancreatic lipase-related protein 2-like [Rhopalosiphum maidis]
	CL2287.Contig1_All	44.03	41.11	44.93	Cytoskeleton	carboxylic ester hydrolase activity	molecular_function	Metabolism	Lipid metabolism	K19404//phosphatidic acid-selective phospholipase A1 [EC:3.1.1.-];K14073//pancreatic triacylglycerol lipase [EC:3.1.1.3]+ko04975//Fat digestion and absorption+ko04977//Vitamin digestion and absorption+ko04972//Pancreatic secretion+ko00561//Glycerolipid metabolism+ko01100//Metabolic pathways;K14073//pancreatic triacylglycerol lipase [EC:3.1.1.3]+ko04975//Fat digestion and absorption+ko04977//Vitam…	GO:0052689//carboxylic ester hydrolase activity;GO:0006629//lipid metabolic process;GO:0005576//extracellular region	Lipase	[MOI] TWOG0490 Vitellogenin/Lipoprotein lipase/Triacylglyerol lipase	--	Lipase member H-A OS=Xenopus laevis OX=8355 GN=liph-a PE=2 SV=1	lipase member H-B-like [Myzus persicae]
	Unigene4004_All	20.93	34.79	43.21	Transcription	endoplasmic reticulum membrane	cellular_component	Metabolism	Metabolism of cofactors and vitamins	K00858//NAD+ kinase [EC:2.7.1.23]+ko00760//Nicotinate and nicotinamide metabolism+ko01100//Metabolic pathways	GO:0005789//endoplasmic reticulum membrane;GO:0016021//integral component of membrane	Lipase maturation factor	[R] TWOG0201 Predicted membrane protein	XM_026959406.1 PREDICTED: Rhopalosiphum maidis lipase maturation factor 2-like (LOC113555084), mRNA	Lipase maturation factor 2 OS=Xenopus tropicalis OX=8364 GN=lmf2 PE=2 SV=1	lipase maturation factor 2 [Acyrthosiphon pisum]
	CL1364.Contig1_All	18.3	27.37	10.33	Cytoskeleton	--	--	Metabolism	Lipid metabolism	K14073//pancreatic triacylglycerol lipase [EC:3.1.1.3]+ko04975//Fat digestion and absorption+ko04977//Vitamin digestion and absorption+ko04972//Pancreatic secretion+ko00561//Glycerolipid metabolism+ko01100//Metabolic pathways;K19404//phosphatidic acid-selective phospholipase A1 [EC:3.1.1.-];K14073//pancreatic triacylglycerol lipase [EC:3.1.1.3]+ko04975//Fat digestion and absorption+ko04977//Vitam…	--	Lipase	[MOI] TWOG0490 Vitellogenin/Lipoprotein lipase/Triacylglyerol lipase	--	Lipase member H-B OS=Xenopus laevis OX=8355 GN=liph-b PE=2 SV=1	lipoprotein lipase-like isoform X1 [Melanaphis sacchari]
	CL3666.Contig1_All	24.14	14.75	12.44	General function prediction only	--	--	Metabolism	Lipid metabolism	K01052//lysosomal acid lipase/cholesteryl ester hydrolase [EC:3.1.1.13]+ko04142//Lysosome+ko04979//Cholesterol metabolism+ko00100//Steroid biosynthesis;K01052//lysosomal acid lipase/cholesteryl ester hydrolase [EC:3.1.1.13]+ko04142//Lysosome+ko04979//Cholesterol metabolism+ko00100//Steroid biosynthesis;K01052//lysosomal acid lipase/cholesteryl ester hydrolase [EC:3.1.1.13]+ko04142//Lysosome+ko049…	--	Partial alpha/beta-hydrolase lipase region	[I] KOG2624 Triglyceride lipase-cholesterol esterase	XM_022325381.1 PREDICTED: Myzus persicae lipase 3-like (LOC111041174), transcript variant X4, mRNA	Lipase 3 OS=Drosophila melanogaster OX=7227 GN=Lip3 PE=2 SV=1	lipase 3-like isoform X2 [Melanaphis sacchari]
	CL1647.Contig1_All	18.76	15.37	8.93	Cytoskeleton	lysophospholipase activity	molecular_function	--	--	K13704//abhydrolase domain-containing protein 12 [EC:3.1.1.23];K13704//abhydrolase domain-containing protein 12 [EC:3.1.1.23];K13704//abhydrolase domain-containing protein 12 [EC:3.1.1.23];K13704//abhydrolase domain-containing protein 12 [EC:3.1.1.23];K13704//abhydrolase domain-containing protein 12 [EC:3.1.1.23]	GO:0004622//lysophospholipase activity;GO:0016021//integral component of membrane	Serine aminopeptidase, S33	[R] KOG1552 Predicted alpha/beta hydrolase	--	Lysophosphatidylserine lipase ABHD12 OS=Rattus norvegicus OX=10116 GN=Abhd12 PE=2 SV=1	monoacylglycerol lipase ABHD12-like isoform X1 [Myzus persicae]
	Unigene23890_All	11.61	13.69	17.23	Transcription	lipid metabolic process	biological_process	Metabolism	Lipid metabolism	K19404//phosphatidic acid-selective phospholipase A1 [EC:3.1.1.-];K19404//phosphatidic acid-selective phospholipase A1 [EC:3.1.1.-];K19404//phosphatidic acid-selective phospholipase A1 [EC:3.1.1.-];K14073//pancreatic triacylglycerol lipase [EC:3.1.1.3]+ko04975//Fat digestion and absorption+ko04977//Vitamin digestion and absorption+ko04972//Pancreatic secretion+ko00561//Glycerolipid metabolism+ko0…	GO:0006629//lipid metabolic process;GO:0005576//extracellular region;GO:0052689//carboxylic ester hydrolase activity	Lipase	[MOI] TWOG0490 Vitellogenin/Lipoprotein lipase/Triacylglyerol lipase	XM_026959363.1 PREDICTED: Rhopalosiphum maidis pancreatic lipase-related protein 2-like (LOC113555059), mRNA	Pancreatic lipase-related protein 2 OS=Homo sapiens OX=9606 GN=PNLIPRP2 PE=1 SV=2	pancreatic lipase-related protein 2-like [Rhopalosiphum maidis]
	CL3888.Contig1_All	9.34	12.02	17.78	General function prediction only	--	--	Human Diseases	Neurodegenerative diseases	K04557//septin 5+ko05012//Parkinson disease	--	Phospholipase B	[T] KOG3774 Uncharacterized conserved protein Lama	XM_027984383.1 PREDICTED: Aphis gossypii putative phospholipase B-like 2 (LOC114121886), mRNA	Putative phospholipase B-like 2 OS=Rattus norvegicus OX=10116 GN=Plbd2 PE=1 SV=2	putative phospholipase B-like 2 [Myzus persicae]
	CL885.Contig2_All	10.38	8.84	14.19	Cytoskeleton	metal ion binding	molecular_function	Metabolism	Lipid metabolism	K17921//sorting nexin-7/30;K17921//sorting nexin-7/30;K14075//pancreatic lipase-related protein 2 [EC:3.1.1.3]+ko04975//Fat digestion and absorption+ko04972//Pancreatic secretion+ko00561//Glycerolipid metabolism+ko01100//Metabolic pathways;K17921//sorting nexin-7/30;K14075//pancreatic lipase-related protein 2 [EC:3.1.1.3]+ko04975//Fat digestion and absorption+ko04972//Pancreatic secretion+ko00561…	GO:0046872//metal ion binding;GO:0005576//extracellular region;GO:0006629//lipid metabolic process;GO:0052689//carboxylic ester hydrolase activity	Lipase	[MOI] TWOG0490 Vitellogenin/Lipoprotein lipase/Triacylglyerol lipase	XM_003243823.4 PREDICTED: Acyrthosiphon pisum sorting nexin-30-like (LOC100163653), transcript variant X2, mRNA	Pancreatic triacylglycerol lipase (Fragment) OS=Myocastor coypus OX=10157 GN=PNLIP PE=2 SV=1	pancreatic lipase-related protein 2-like [Rhopalosiphum maidis]
	Unigene14448_All	3.44	16.39	8.71	Carbohydrate transport and metabolism	lipid metabolic process	biological_process	Metabolism	Lipid metabolism	K14073//pancreatic triacylglycerol lipase [EC:3.1.1.3]+ko04975//Fat digestion and absorption+ko04977//Vitamin digestion and absorption+ko04972//Pancreatic secretion+ko00561//Glycerolipid metabolism+ko01100//Metabolic pathways;K14073//pancreatic triacylglycerol lipase [EC:3.1.1.3]+ko04975//Fat digestion and absorption+ko04977//Vitamin digestion and absorption+ko04972//Pancreatic secretion+ko00561/…	GO:0006629//lipid metabolic process;GO:0046872//metal ion binding;GO:0005576//extracellular region;GO:0004806//triglyceride lipase activity	Lipase	[MOI] TWOG0490 Vitellogenin/Lipoprotein lipase/Triacylglyerol lipase	XM_025560518.1 PREDICTED: Sipha flava pancreatic triacylglycerol lipase (LOC112687669), mRNA	Pancreatic lipase-related protein 2 OS=Rattus norvegicus OX=10116 GN=Pnliprp2 PE=1 SV=1	pancreatic triacylglycerol lipase-like [Rhopalosiphum maidis]
	CL3607.Contig3_All	3.51	11.82	9.47	Posttranslational modification, protein turnover, chaperones	lysophospholipase activity	molecular_function	--	--	K13704//abhydrolase domain-containing protein 12 [EC:3.1.1.23];K13704//abhydrolase domain-containing protein 12 [EC:3.1.1.23];K13704//abhydrolase domain-containing protein 12 [EC:3.1.1.23];K13704//abhydrolase domain-containing protein 12 [EC:3.1.1.23];K13704//abhydrolase domain-containing protein 12 [EC:3.1.1.23]	GO:0004622//lysophospholipase activity;GO:0016021//integral component of membrane	Serine aminopeptidase, S33	[R] KOG1552 Predicted alpha/beta hydrolase	XM_026960658.1 PREDICTED: Rhopalosiphum maidis monoacylglycerol lipase ABHD12-like (LOC113555991), transcript variant X2, mRNA	Lysophosphatidylserine lipase ABHD12 OS=Rattus norvegicus OX=10116 GN=Abhd12 PE=2 SV=1	monoacylglycerol lipase ABHD12-like isoform X1 [Rhopalosiphum maidis] >XP_026816459.1 monoacylglycerol lipase ABHD12-like isoform X1 [Rhopalosiphum maidis]
	CL2287.Contig2_All	10.7	12.8	1.07	Cytoskeleton	--	--	Metabolism	Lipid metabolism	K19404//phosphatidic acid-selective phospholipase A1 [EC:3.1.1.-];K14073//pancreatic triacylglycerol lipase [EC:3.1.1.3]+ko04975//Fat digestion and absorption+ko04977//Vitamin digestion and absorption+ko04972//Pancreatic secretion+ko00561//Glycerolipid metabolism+ko01100//Metabolic pathways;K14073//pancreatic triacylglycerol lipase [EC:3.1.1.3]+ko04975//Fat digestion and absorption+ko04977//Vitam…	--	Lipase	[MOI] TWOG0490 Vitellogenin/Lipoprotein lipase/Triacylglyerol lipase	--	Lipase member I OS=Homo sapiens OX=9606 GN=LIPI PE=1 SV=3	lipase member H-B-like [Myzus persicae]
	Unigene9237_All	0.38	2.42	20.32	Transcription	transferase activity	molecular_function	Metabolism	Lipid metabolism	K00665//fatty acid synthase, animal type [EC:2.3.1.85]+ko04910//Insulin signaling pathway+ko00061//Fatty acid biosynthesis+ko04152//AMPK signaling pathway+ko01100//Metabolic pathways+ko01212//Fatty acid metabolism;K00665//fatty acid synthase, animal type [EC:2.3.1.85]+ko04910//Insulin signaling pathway+ko00061//Fatty acid biosynthesis+ko04152//AMPK signaling pathway+ko01100//Metabolic pathways+ko…	GO:0016740//transferase activity;GO:0016787//hydrolase activity;GO:0031177//phosphopantetheine binding;GO:0016491//oxidoreductase activity	Beta-ketoacyl synthase, N-terminal domain	[I] KOG1202 Animal-type fatty acid synthase and related proteins	XM_026955086.1 PREDICTED: Rhopalosiphum maidis fatty acid synthase-like (LOC113552284), mRNA	Fatty acid synthase OS=Gallus gallus OX=9031 GN=FASN PE=1 SV=5	Acyl transferase/acyl hydrolase/lysophospholipase,Ketoacyl-synthetase, C- [Cinara cedri]
	CL2025.Contig5_All	8.54	6.72	6.86	Cytoskeleton	hydrolase activity	molecular_function	Metabolism	Lipid metabolism	K16343//calcium-independent phospholipase A2 [EC:3.1.1.4]+ko00590//Arachidonic acid metabolism+ko04750//Inflammatory mediator regulation of TRP channels+ko00564//Glycerophospholipid metabolism+ko00565//Ether lipid metabolism+ko04270//Vascular smooth muscle contraction+ko04014//Ras signaling pathway+ko00592//alpha-Linolenic acid metabolism+ko00591//Linoleic acid metabolism+ko01100//Metabolic pathw…	GO:0016787//hydrolase activity;GO:0016042//lipid catabolic process	--	[I] KOG0513 Ca2+-independent phospholipase A2	XM_015513127.1 PREDICTED: Diuraphis noxia 85/88 kDa calcium-independent phospholipase A2 (LOC107165067), mRNA	85/88 kDa calcium-independent phospholipase A2 OS=Homo sapiens OX=9606 GN=PLA2G6 PE=1 SV=2	85/88 kDa calcium-independent phospholipase A2 [Sipha flava]
	CL3028.Contig1_All	5.76	6.18	9.82	Cytoskeleton	--	--	Metabolism	Lipid metabolism	K14621//phospholipase B1, membrane-associated [EC:3.1.1.4 3.1.1.5]+ko00590//Arachidonic acid metabolism+ko04977//Vitamin digestion and absorption+ko00564//Glycerophospholipid metabolism+ko00565//Ether lipid metabolism+ko00592//alpha-Linolenic acid metabolism+ko00591//Linoleic acid metabolism+ko01100//Metabolic pathways;K14621//phospholipase B1, membrane-associated [EC:3.1.1.4 3.1.1.5]+ko00590//Ar…	--	GDSL-like Lipase/Acylhydrolase	[I] KOG3670 Phospholipase	XM_001947352.4 PREDICTED: Acyrthosiphon pisum phospholipase B1, membrane-associated (LOC100162939), mRNA	Phospholipase B1, membrane-associated OS=Homo sapiens OX=9606 GN=PLB1 PE=1 SV=3	PREDICTED: phospholipase B1, membrane-associated-like [Diuraphis noxia]
	Unigene9185_All	6.65	7.12	7.42	Transcription	phospholipase activity	molecular_function	Genetic Information Processing	Translation	K03250//translation initiation factor 3 subunit E+ko03013//RNA transport+ko05160//Hepatitis C;K13172//serine/arginine repetitive matrix protein 2;K13172//serine/arginine repetitive matrix protein 2;K13172//serine/arginine repetitive matrix protein 2	GO:0004620//phospholipase activity;GO:0016042//lipid catabolic process;GO:0016021//integral component of membrane	Phospholipase B	[T] KOG3774 Uncharacterized conserved protein Lama	XM_003246651.3 PREDICTED: Acyrthosiphon pisum putative phospholipase B-like lamina ancestor (LOC100162356), transcript variant X1, mRNA	Putative phospholipase B-like lamina ancestor OS=Drosophila melanogaster OX=7227 GN=lama PE=2 SV=3	putative phospholipase B-like lamina ancestor isoform X1 [Acyrthosiphon pisum] >XP_003246699.1 putative phospholipase B-like lamina ancestor isoform X1 [Acyrthosiphon pisum]
	Unigene8257_All	4.89	7.17	7.91	Transcription	extracellular region	cellular_component	--	--	--	GO:0005576//extracellular region;GO:0052689//carboxylic ester hydrolase activity;GO:0016021//integral component of membrane	--	--	XM_027992294.1 PREDICTED: Aphis gossypii lipase member H-like (LOC114127927), transcript variant X1, mRNA	--	Triacylglycerol lipase family,Lipase/vitellogenin,Alpha/Beta hydrolase fold [Cinara cedri]
	CL2033.Contig1_All	6.68	7.37	5.68	Cytoskeleton	cholesterol metabolic process	biological_process	Environmental Information Processing	Signal transduction	K07188//hormone-sensitive lipase [EC:3.1.1.79]+ko04024//cAMP signaling pathway+ko04910//Insulin signaling pathway+ko04714//Thermogenesis+ko04371//Apelin signaling pathway+ko04152//AMPK signaling pathway+ko04923//Regulation of lipolysis in adipocytes+ko04925//Aldosterone synthesis and secretion;K07188//hormone-sensitive lipase [EC:3.1.1.79]+ko04024//cAMP signaling pathway+ko04910//Insulin signalin…	GO:0008203//cholesterol metabolic process;GO:0016298//lipase activity;GO:0016042//lipid catabolic process	Hormone-sensitive lipase (HSL) N-terminus	[I] KOG4388 Hormone-sensitive lipase HSL	XM_025555050.1 PREDICTED: Sipha flava hormone-sensitive lipase (LOC112683864), transcript variant X2, mRNA	Hormone-sensitive lipase OS=Bos taurus OX=9913 GN=LIPE PE=1 SV=2	hormone-sensitive lipase [Myzus persicae] >XP_022178762.1 hormone-sensitive lipase [Myzus persicae]
	CL2272.Contig1_All	5.27	6.29	7.71	Cytoskeleton	proteasome-mediated ubiquitin-dependent protein catabolic process	biological_process	Genetic Information Processing	Folding, sorting and degradation	K14018//phospholipase A-2-activating protein+ko04141//Protein processing in endoplasmic reticulum;K14018//phospholipase A-2-activating protein+ko04141//Protein processing in endoplasmic reticulum;K14018//phospholipase A-2-activating protein+ko04141//Protein processing in endoplasmic reticulum;K14018//phospholipase A-2-activating protein+ko04141//Protein processing in endoplasmic reticulum;K14018/…	GO:0043161//proteasome-mediated ubiquitin-dependent protein catabolic process;GO:0043161//proteasome-mediated ubiquitin-dependent protein catabolic process;GO:0043130//ubiquitin binding	PUL domain	[I] KOG0301 Phospholipase A2-activating protein (contains WD40 repeats)	XM_016803170.2 PREDICTED: Acyrthosiphon pisum phospholipase A-2-activating protein (LOC100168596), mRNA	Phospholipase A-2-activating protein OS=Mus musculus OX=10090 GN=Plaa PE=1 SV=4	phospholipase A-2-activating protein [Acyrthosiphon pisum]
	CL1233.Contig1_All	3.36	8.07	7.75	Cytoskeleton	--	--	Environmental Information Processing	Signal transduction	K19404//phosphatidic acid-selective phospholipase A1 [EC:3.1.1.-];K19404//phosphatidic acid-selective phospholipase A1 [EC:3.1.1.-];K13618//phospholipase A1 member A [EC:3.1.1.-]+ko04014//Ras signaling pathway;K13618//phospholipase A1 member A [EC:3.1.1.-]+ko04014//Ras signaling pathway	--	--	[MOI] TWOG0490 Vitellogenin/Lipoprotein lipase/Triacylglyerol lipase	LR778256.1 Coregonus sp. 'balchen' genome assembly, chromosome: 4	Phospholipase A1 member A OS=Rattus norvegicus OX=10116 GN=Pla1a PE=1 SV=1	PREDICTED: phospholipase A1 member A [Picoides pubescens]
	CL4874.Contig1_All	7.26	6.98	4.84	Signal transduction mechanisms	--	--	Metabolism	Lipid metabolism	K06129//lysophospholipase III [EC:3.1.1.5]+ko04142//Lysosome+ko00564//Glycerophospholipid metabolism;K06129//lysophospholipase III [EC:3.1.1.5]+ko04142//Lysosome+ko00564//Glycerophospholipid metabolism;K06129//lysophospholipase III [EC:3.1.1.5]+ko04142//Lysosome+ko00564//Glycerophospholipid metabolism;K06129//lysophospholipase III [EC:3.1.1.5]+ko04142//Lysosome+ko00564//Glycerophospholipid metabo…	--	Lecithin:cholesterol acyltransferase	[I] KOG2369 Lecithin:cholesterol acyltransferase (LCAT)/Acyl-ceramide synthase	XM_022304461.1 PREDICTED: Myzus persicae group XV phospholipase A2-like (LOC111026381), transcript variant X3, mRNA	Phospholipase A2 group XV OS=Bos taurus OX=9913 GN=PLA2G15 PE=1 SV=1	group XV phospholipase A2-like isoform X1 [Myzus persicae] >XP_022160152.1 group XV phospholipase A2-like isoform X1 [Myzus persicae] >XP_022160153.1 group XV phospholipase A2-like isoform X1 [Myzus persicae]
	CL4874.Contig2_All	5.4	7.28	6.34	Lipid transport and metabolism	--	--	Metabolism	Lipid metabolism	K06129//lysophospholipase III [EC:3.1.1.5]+ko04142//Lysosome+ko00564//Glycerophospholipid metabolism;K06129//lysophospholipase III [EC:3.1.1.5]+ko04142//Lysosome+ko00564//Glycerophospholipid metabolism;K06129//lysophospholipase III [EC:3.1.1.5]+ko04142//Lysosome+ko00564//Glycerophospholipid metabolism;K06129//lysophospholipase III [EC:3.1.1.5]+ko04142//Lysosome+ko00564//Glycerophospholipid metabo…	--	Lecithin:cholesterol acyltransferase	[I] KOG2369 Lecithin:cholesterol acyltransferase (LCAT)/Acyl-ceramide synthase	XM_022304461.1 PREDICTED: Myzus persicae group XV phospholipase A2-like (LOC111026381), transcript variant X3, mRNA	Phospholipase A2 group XV OS=Bos taurus OX=9913 GN=PLA2G15 PE=1 SV=1	group XV phospholipase A2-like isoform X1 [Myzus persicae] >XP_022160152.1 group XV phospholipase A2-like isoform X1 [Myzus persicae] >XP_022160153.1 group XV phospholipase A2-like isoform X1 [Myzus persicae]
	CL3028.Contig2_All	0.69	8.54	8.42	Cytoskeleton	--	--	Metabolism	Lipid metabolism	K14621//phospholipase B1, membrane-associated [EC:3.1.1.4 3.1.1.5]+ko00590//Arachidonic acid metabolism+ko04977//Vitamin digestion and absorption+ko00564//Glycerophospholipid metabolism+ko00565//Ether lipid metabolism+ko00592//alpha-Linolenic acid metabolism+ko00591//Linoleic acid metabolism+ko01100//Metabolic pathways;K14621//phospholipase B1, membrane-associated [EC:3.1.1.4 3.1.1.5]+ko00590//Ar…	--	GDSL-like Lipase/Acylhydrolase	[I] KOG3670 Phospholipase	XM_001947352.4 PREDICTED: Acyrthosiphon pisum phospholipase B1, membrane-associated (LOC100162939), mRNA	Phospholipase B1, membrane-associated OS=Oryctolagus cuniculus OX=9986 GN=PLB1 PE=2 SV=1	PREDICTED: phospholipase B1, membrane-associated-like [Diuraphis noxia]
	CL3607.Contig1_All	5.9	4.62	7.09	Posttranslational modification, protein turnover, chaperones	integral component of membrane	cellular_component	--	--	K13704//abhydrolase domain-containing protein 12 [EC:3.1.1.23];K13704//abhydrolase domain-containing protein 12 [EC:3.1.1.23];K13704//abhydrolase domain-containing protein 12 [EC:3.1.1.23];K13704//abhydrolase domain-containing protein 12 [EC:3.1.1.23];K13704//abhydrolase domain-containing protein 12 [EC:3.1.1.23]	GO:0016021//integral component of membrane;GO:0004622//lysophospholipase activity	Serine aminopeptidase, S33	[R] KOG1552 Predicted alpha/beta hydrolase	XM_026960658.1 PREDICTED: Rhopalosiphum maidis monoacylglycerol lipase ABHD12-like (LOC113555991), transcript variant X2, mRNA	Lysophosphatidylserine lipase ABHD12 OS=Rattus norvegicus OX=10116 GN=Abhd12 PE=2 SV=1	monoacylglycerol lipase ABHD12-like isoform X1 [Rhopalosiphum maidis] >XP_026816459.1 monoacylglycerol lipase ABHD12-like isoform X1 [Rhopalosiphum maidis]
	Unigene1994_All	1.45	4.5	11.08	Carbohydrate transport and metabolism	--	--	Metabolism	Lipid metabolism	K14073//pancreatic triacylglycerol lipase [EC:3.1.1.3]+ko04975//Fat digestion and absorption+ko04977//Vitamin digestion and absorption+ko04972//Pancreatic secretion+ko00561//Glycerolipid metabolism+ko01100//Metabolic pathways;K14073//pancreatic triacylglycerol lipase [EC:3.1.1.3]+ko04975//Fat digestion and absorption+ko04977//Vitamin digestion and absorption+ko04972//Pancreatic secretion+ko00561/…	--	Lipase	[MOI] TWOG0490 Vitellogenin/Lipoprotein lipase/Triacylglyerol lipase	XM_022311075.1 PREDICTED: Myzus persicae inactive pancreatic lipase-related protein 1-like (LOC111031219), mRNA	Inactive pancreatic lipase-related protein 1 OS=Mus musculus OX=10090 GN=Pnliprp1 PE=1 SV=2	inactive pancreatic lipase-related protein 1 [Acyrthosiphon pisum]
	CL1647.Contig2_All	4.18	3.08	8.93	Cytoskeleton	lysophospholipase activity	molecular_function	--	--	K13704//abhydrolase domain-containing protein 12 [EC:3.1.1.23];K13704//abhydrolase domain-containing protein 12 [EC:3.1.1.23];K13704//abhydrolase domain-containing protein 12 [EC:3.1.1.23];K13704//abhydrolase domain-containing protein 12 [EC:3.1.1.23];K13704//abhydrolase domain-containing protein 12 [EC:3.1.1.23]	GO:0004622//lysophospholipase activity;GO:0016021//integral component of membrane	Serine aminopeptidase, S33	[R] KOG1552 Predicted alpha/beta hydrolase	--	Lysophosphatidylserine lipase ABHD12 OS=Rattus norvegicus OX=10116 GN=Abhd12 PE=2 SV=1	monoacylglycerol lipase ABHD12-like isoform X2 [Myzus persicae]
	CL2033.Contig2_All	3.06	3.97	9.12	Cytoskeleton	lipid catabolic process	biological_process	Environmental Information Processing	Signal transduction	K07188//hormone-sensitive lipase [EC:3.1.1.79]+ko04024//cAMP signaling pathway+ko04910//Insulin signaling pathway+ko04714//Thermogenesis+ko04371//Apelin signaling pathway+ko04152//AMPK signaling pathway+ko04923//Regulation of lipolysis in adipocytes+ko04925//Aldosterone synthesis and secretion;K07188//hormone-sensitive lipase [EC:3.1.1.79]+ko04024//cAMP signaling pathway+ko04910//Insulin signalin…	GO:0016042//lipid catabolic process;GO:0016298//lipase activity;GO:0008203//cholesterol metabolic process	Hormone-sensitive lipase (HSL) N-terminus	[I] KOG4388 Hormone-sensitive lipase HSL	XM_025555050.1 PREDICTED: Sipha flava hormone-sensitive lipase (LOC112683864), transcript variant X2, mRNA	Hormone-sensitive lipase OS=Bos taurus OX=9913 GN=LIPE PE=1 SV=2	hormone-sensitive lipase [Myzus persicae] >XP_022178762.1 hormone-sensitive lipase [Myzus persicae]
	Unigene1337_All	8.6	6.33	0.16	Carbohydrate transport and metabolism	enzyme activator activity	molecular_function	Organismal Systems	Digestive system	K14460//colipase+ko04975//Fat digestion and absorption;K14460//colipase+ko04975//Fat digestion and absorption;K14460//colipase+ko04975//Fat digestion and absorption;K14460//colipase+ko04975//Fat digestion and absorption;K14460//colipase+ko04975//Fat digestion and absorption	GO:0008047//enzyme activator activity;GO:0007586//digestion;GO:0009791//post-embryonic development;GO:0032094//response to food;GO:0009791//post-embryonic development;GO:0009617//response to bacterium;GO:0016042//lipid catabolic process;GO:0009617//response to bacterium;GO:0043085//positive regulation of catalytic activity;GO:0005576//extracellular region	Colipase, C-terminal domain	--	NM_025469.3 Mus musculus colipase, pancreatic (Clps), transcript variant 1, mRNA	Colipase OS=Mus musculus OX=10090 GN=Clps PE=1 SV=1	colipase isoform 1 preproprotein [Mus musculus] >Q9CQC2.1 RecName: Full=Colipase; Flags: Precursor [Mus musculus] >AAH42935.1 Colipase, pancreatic [Mus musculus] >AAL40730.1 colipase [Mus musculus] >AAL40731.1 colipase [Mus musculus] >EDL22580.1 colipase, pancreatic [Mus musculus] >BAB25796.1 unnamed protein product [Mus musculus]
	CL2025.Contig2_All	3.41	5.22	6.24	Cytoskeleton	lipid catabolic process	biological_process	Metabolism	Lipid metabolism	K16343//calcium-independent phospholipase A2 [EC:3.1.1.4]+ko00590//Arachidonic acid metabolism+ko04750//Inflammatory mediator regulation of TRP channels+ko00564//Glycerophospholipid metabolism+ko00565//Ether lipid metabolism+ko04270//Vascular smooth muscle contraction+ko04014//Ras signaling pathway+ko00592//alpha-Linolenic acid metabolism+ko00591//Linoleic acid metabolism+ko01100//Metabolic pathw…	GO:0016042//lipid catabolic process;GO:0016787//hydrolase activity	Ankyrin repeats (3 copies)	[I] KOG0513 Ca2+-independent phospholipase A2	XM_022320828.1 PREDICTED: Myzus persicae 85/88 kDa calcium-independent phospholipase A2 (LOC111037952), mRNA	Serine/threonine-protein phosphatase 6 regulatory ankyrin repeat subunit A OS=Mus musculus OX=10090 GN=Ankrd28 PE=1 SV=1	85/88 kDa calcium-independent phospholipase A2 [Rhopalosiphum maidis]
	CL885.Contig5_All	3	1.41	9.89	Cytoskeleton	--	--	Metabolism	Lipid metabolism	K17921//sorting nexin-7/30;K17921//sorting nexin-7/30;K14075//pancreatic lipase-related protein 2 [EC:3.1.1.3]+ko04975//Fat digestion and absorption+ko04972//Pancreatic secretion+ko00561//Glycerolipid metabolism+ko01100//Metabolic pathways;K17921//sorting nexin-7/30;K17921//sorting nexin-7/30	--	Lipase	[MOI] TWOG0490 Vitellogenin/Lipoprotein lipase/Triacylglyerol lipase	XM_003243823.4 PREDICTED: Acyrthosiphon pisum sorting nexin-30-like (LOC100163653), transcript variant X2, mRNA	Pancreatic triacylglycerol lipase (Fragment) OS=Myocastor coypus OX=10157 GN=PNLIP PE=2 SV=1	pancreatic lipase-related protein 2-like [Rhopalosiphum maidis]
	CL3476.Contig3_All	4.6	4.7	4.96	Posttranslational modification, protein turnover, chaperones	metal ion binding	molecular_function	--	--	K16545//phospholipase DDHD2 [EC:3.1.1.-];K16545//phospholipase DDHD2 [EC:3.1.1.-];K16545//phospholipase DDHD2 [EC:3.1.1.-];K16545//phospholipase DDHD2 [EC:3.1.1.-]	GO:0046872//metal ion binding	DDHD domain	[IU] KOG2308 Phosphatidic acid-preferring phospholipase A1, contains DDHD domain	XM_025338139.1 PREDICTED: Melanaphis sacchari phospholipase DDHD2-like (LOC112593638), transcript variant X5, mRNA	SEC23-interacting protein OS=Mus musculus OX=10090 GN=Sec23ip PE=1 SV=2	phospholipase DDHD2-like isoform X1 [Melanaphis sacchari]
	CL3607.Contig2_All	1.4	5.18	7.41	Posttranslational modification, protein turnover, chaperones	lysophospholipase activity	molecular_function	--	--	K13704//abhydrolase domain-containing protein 12 [EC:3.1.1.23];K13704//abhydrolase domain-containing protein 12 [EC:3.1.1.23];K13704//abhydrolase domain-containing protein 12 [EC:3.1.1.23];K13704//abhydrolase domain-containing protein 12 [EC:3.1.1.23];K13704//abhydrolase domain-containing protein 12 [EC:3.1.1.23]	GO:0004622//lysophospholipase activity;GO:0004177//aminopeptidase activity;GO:0016021//integral component of membrane	Serine aminopeptidase, S33	[R] KOG1552 Predicted alpha/beta hydrolase	XM_026960660.1 PREDICTED: Rhopalosiphum maidis monoacylglycerol lipase ABHD12-like (LOC113555991), transcript variant X4, mRNA	Lysophosphatidylserine lipase ABHD12 OS=Rattus norvegicus OX=10116 GN=Abhd12 PE=2 SV=1	monoacylglycerol lipase ABHD12 isoform X2 [Acyrthosiphon pisum]
	CL3391.Contig1_All	2.76	5.13	4.86	Posttranslational modification, protein turnover, chaperones	--	--	--	--	K13619//phospholipase DDHD1 [EC:3.1.1.-];K13619//phospholipase DDHD1 [EC:3.1.1.-];K13619//phospholipase DDHD1 [EC:3.1.1.-];K13619//phospholipase DDHD1 [EC:3.1.1.-];K13619//phospholipase DDHD1 [EC:3.1.1.-]	--	DDHD domain	[IU] KOG2308 Phosphatidic acid-preferring phospholipase A1, contains DDHD domain	XM_022320651.1 PREDICTED: Myzus persicae phospholipase DDHD1-like (LOC111037725), transcript variant X3, mRNA	Phospholipase DDHD1 OS=Mus musculus OX=10090 GN=Ddhd1 PE=1 SV=1	phospholipase DDHD1-like [Rhopalosiphum maidis]
	CL189.Contig1_All	5.76	3.27	2.16	Cytoskeleton	lipid catabolic process	biological_process	Metabolism	Lipid metabolism	K01052//lysosomal acid lipase/cholesteryl ester hydrolase [EC:3.1.1.13]+ko04142//Lysosome+ko04979//Cholesterol metabolism+ko00100//Steroid biosynthesis;K01052//lysosomal acid lipase/cholesteryl ester hydrolase [EC:3.1.1.13]+ko04142//Lysosome+ko04979//Cholesterol metabolism+ko00100//Steroid biosynthesis;K01052//lysosomal acid lipase/cholesteryl ester hydrolase [EC:3.1.1.13]+ko04142//Lysosome+ko049…	GO:0016042//lipid catabolic process;GO:0016788//hydrolase activity, acting on ester bonds	alpha/beta hydrolase fold	[I] KOG2624 Triglyceride lipase-cholesterol esterase	--	Lipase 3 OS=Drosophila melanogaster OX=7227 GN=Lip3 PE=2 SV=1	lipase 3 [Acyrthosiphon pisum]
	Unigene9183_All	2.14	3.68	5.08	Transcription	phospholipase activity	molecular_function	Genetic Information Processing	Translation	K03250//translation initiation factor 3 subunit E+ko03013//RNA transport+ko05160//Hepatitis C;K13172//serine/arginine repetitive matrix protein 2;K13172//serine/arginine repetitive matrix protein 2;K13172//serine/arginine repetitive matrix protein 2	GO:0004620//phospholipase activity;GO:0016042//lipid catabolic process;GO:0016021//integral component of membrane	Phospholipase B	[T] KOG3774 Uncharacterized conserved protein Lama	XM_001948052.5 PREDICTED: Acyrthosiphon pisum putative phospholipase B-like lamina ancestor (LOC100162356), transcript variant X2, mRNA	Putative phospholipase B-like lamina ancestor OS=Drosophila melanogaster OX=7227 GN=lama PE=2 SV=3	putative phospholipase B-like lamina ancestor isoform X1 [Myzus persicae] >XP_022160410.1 putative phospholipase B-like lamina ancestor isoform X1 [Myzus persicae] >XP_022160411.1 putative phospholipase B-like lamina ancestor isoform X1 [Myzus persicae]
	Unigene1731_All	2.26	3.67	4.6	Carbohydrate transport and metabolism	arachidonic acid secretion	biological_process	Metabolism	Lipid metabolism	K01047//secretory phospholipase A2 [EC:3.1.1.4]+ko00590//Arachidonic acid metabolism+ko04975//Fat digestion and absorption+ko04972//Pancreatic secretion+ko00564//Glycerophospholipid metabolism+ko00565//Ether lipid metabolism+ko04270//Vascular smooth muscle contraction+ko04014//Ras signaling pathway+ko00592//alpha-Linolenic acid metabolism+ko00591//Linoleic acid metabolism+ko01100//Metabolic pathw…	GO:0050482//arachidonic acid secretion;GO:0006644//phospholipid metabolic process;GO:0006644//phospholipid metabolic process;GO:0004623//phospholipase A2 activity	Phospholipase A2	--	XM_025553729.1 PREDICTED: Sipha flava uncharacterized LOC112682940 (LOC112682940), transcript variant X1, mRNA	Phospholipase A2 isozymes PA3A/PA3B/PA5 OS=Heloderma suspectum OX=8554 PE=1 SV=3	Phospholipase A2 domain [Cinara cedri]
	CL3843.Contig1_All	2.89	3.53	3.53	General function prediction only	arachidonic acid secretion	biological_process	Metabolism	Lipid metabolism	K01047//secretory phospholipase A2 [EC:3.1.1.4]+ko00590//Arachidonic acid metabolism+ko04975//Fat digestion and absorption+ko04972//Pancreatic secretion+ko00564//Glycerophospholipid metabolism+ko00565//Ether lipid metabolism+ko04270//Vascular smooth muscle contraction+ko04014//Ras signaling pathway+ko00592//alpha-Linolenic acid metabolism+ko00591//Linoleic acid metabolism+ko01100//Metabolic pathw…	GO:0050482//arachidonic acid secretion;GO:0005576//extracellular region;GO:0006644//phospholipid metabolic process;GO:0006644//phospholipid metabolic process;GO:0004623//phospholipase A2 activity	Phospholipase A2	--	XM_022304539.1 PREDICTED: Myzus persicae phospholipase A2-like (LOC111026442), mRNA	Group 3 secretory phospholipase A2 OS=Homo sapiens OX=9606 GN=PLA2G3 PE=1 SV=2	Phospholipase A2 domain,Phospholipase A2, histidine active site [Cinara cedri]
	Unigene6505_All	3.17	3.09	2.69	Transcription	extracellular region	cellular_component	Metabolism	Lipid metabolism	K19404//phosphatidic acid-selective phospholipase A1 [EC:3.1.1.-];K19404//phosphatidic acid-selective phospholipase A1 [EC:3.1.1.-];K19404//phosphatidic acid-selective phospholipase A1 [EC:3.1.1.-];K14073//pancreatic triacylglycerol lipase [EC:3.1.1.3]+ko04975//Fat digestion and absorption+ko04977//Vitamin digestion and absorption+ko04972//Pancreatic secretion+ko00561//Glycerolipid metabolism+ko0…	GO:0005576//extracellular region;GO:0006629//lipid metabolic process;GO:0052689//carboxylic ester hydrolase activity	Lipase	[MOI] TWOG0490 Vitellogenin/Lipoprotein lipase/Triacylglyerol lipase	--	Pancreatic lipase-related protein 2 OS=Cavia porcellus OX=10141 GN=PNLIPRP2 PE=1 SV=1	pancreatic lipase-related protein 2-like [Aphis gossypii]
	CL1233.Contig3_All	3.85	2.13	2.9	Cytoskeleton	--	--	Metabolism	Lipid metabolism	K19404//phosphatidic acid-selective phospholipase A1 [EC:3.1.1.-];K19404//phosphatidic acid-selective phospholipase A1 [EC:3.1.1.-];K14075//pancreatic lipase-related protein 2 [EC:3.1.1.3]+ko04975//Fat digestion and absorption+ko04972//Pancreatic secretion+ko00561//Glycerolipid metabolism+ko01100//Metabolic pathways;K14075//pancreatic lipase-related protein 2 [EC:3.1.1.3]+ko04975//Fat digestion a…	--	--	[MOI] TWOG0490 Vitellogenin/Lipoprotein lipase/Triacylglyerol lipase	XM_027992294.1 PREDICTED: Aphis gossypii lipase member H-like (LOC114127927), transcript variant X1, mRNA	Phospholipase A1 member A OS=Rattus norvegicus OX=10116 GN=Pla1a PE=1 SV=1	phospholipase A1-like isoform X1 [Melanaphis sacchari]
	CL4666.Contig2_All	0.72	3.03	5.01	Signal transduction mechanisms	lipid metabolic process	biological_process	Organismal Systems	Nervous system	K13806//sn1-specific diacylglycerol lipase [EC:3.1.1.-]+ko04723//Retrograde endocannabinoid signaling+ko04745//Phototransduction - fly+ko04925//Aldosterone synthesis and secretion;K13806//sn1-specific diacylglycerol lipase [EC:3.1.1.-]+ko04723//Retrograde endocannabinoid signaling+ko04745//Phototransduction - fly+ko04925//Aldosterone synthesis and secretion;K13806//sn1-specific diacylglycerol lip…	GO:0006629//lipid metabolic process;GO:0016021//integral component of membrane	Lipase (class 3)	[IOT] KOG2088 Predicted lipase/calmodulin-binding heat-shock protein	XM_029489484.1 PREDICTED: Acyrthosiphon pisum sn1-specific diacylglycerol lipase beta (LOC100166289), transcript variant X6, mRNA	Sn1-specific diacylglycerol lipase alpha OS=Homo sapiens OX=9606 GN=DAGLA PE=1 SV=3	sn1-specific diacylglycerol lipase beta [Myzus persicae]
	Unigene4754_All	3.51	2.96	2.28	Transcription	extracellular region	cellular_component	Metabolism	Lipid metabolism	K14073//pancreatic triacylglycerol lipase [EC:3.1.1.3]+ko04975//Fat digestion and absorption+ko04977//Vitamin digestion and absorption+ko04972//Pancreatic secretion+ko00561//Glycerolipid metabolism+ko01100//Metabolic pathways;K14075//pancreatic lipase-related protein 2 [EC:3.1.1.3]+ko04975//Fat digestion and absorption+ko04972//Pancreatic secretion+ko00561//Glycerolipid metabolism+ko01100//Metabo…	GO:0005576//extracellular region;GO:0052689//carboxylic ester hydrolase activity;GO:0006629//lipid metabolic process;GO:0046872//metal ion binding	Lipase	[MOI] TWOG0490 Vitellogenin/Lipoprotein lipase/Triacylglyerol lipase	XM_008191600.3 PREDICTED: Acyrthosiphon pisum uncharacterized LOC103311834 (LOC103311834), mRNA	Pancreatic triacylglycerol lipase OS=Homo sapiens OX=9606 GN=PNLIP PE=1 SV=1	pancreatic triacylglycerol lipase [Acyrthosiphon pisum]
	CL975.Contig1_All	4.58	2.26	1.6	General function prediction only	--	--	Metabolism	Lipid metabolism	K19404//phosphatidic acid-selective phospholipase A1 [EC:3.1.1.-];K14073//pancreatic triacylglycerol lipase [EC:3.1.1.3]+ko04975//Fat digestion and absorption+ko04977//Vitamin digestion and absorption+ko04972//Pancreatic secretion+ko00561//Glycerolipid metabolism+ko01100//Metabolic pathways;K19404//phosphatidic acid-selective phospholipase A1 [EC:3.1.1.-];K14073//pancreatic triacylglycerol lipase…	--	Lipase	[MOI] TWOG0490 Vitellogenin/Lipoprotein lipase/Triacylglyerol lipase	XM_016808660.2 PREDICTED: Acyrthosiphon pisum inactive pancreatic lipase-related protein 1 (LOC100160991), transcript variant X2, mRNA	Inactive pancreatic lipase-related protein 1 OS=Homo sapiens OX=9606 GN=PNLIPRP1 PE=1 SV=1	inactive pancreatic lipase-related protein 1-like [Sipha flava]
	Unigene4922_All	3.06	3.6	1.73	Transcription	--	--	Metabolism	Lipid metabolism	K14073//pancreatic triacylglycerol lipase [EC:3.1.1.3]+ko04975//Fat digestion and absorption+ko04977//Vitamin digestion and absorption+ko04972//Pancreatic secretion+ko00561//Glycerolipid metabolism+ko01100//Metabolic pathways;K14073//pancreatic triacylglycerol lipase [EC:3.1.1.3]+ko04975//Fat digestion and absorption+ko04977//Vitamin digestion and absorption+ko04972//Pancreatic secretion+ko00561/…	--	Lipase	[MOI] TWOG0490 Vitellogenin/Lipoprotein lipase/Triacylglyerol lipase	--	Pancreatic triacylglycerol lipase (Fragment) OS=Equus caballus OX=9796 GN=PNLIP PE=1 SV=2	pancreatic lipase-related protein 2 [Acyrthosiphon pisum]
	CL4666.Contig1_All	2.5	3.39	2.35	Signal transduction mechanisms	lipid metabolic process	biological_process	Organismal Systems	Nervous system	K13806//sn1-specific diacylglycerol lipase [EC:3.1.1.-]+ko04723//Retrograde endocannabinoid signaling+ko04745//Phototransduction - fly+ko04925//Aldosterone synthesis and secretion;K13806//sn1-specific diacylglycerol lipase [EC:3.1.1.-]+ko04723//Retrograde endocannabinoid signaling+ko04745//Phototransduction - fly+ko04925//Aldosterone synthesis and secretion;K13806//sn1-specific diacylglycerol lip…	GO:0006629//lipid metabolic process;GO:0016021//integral component of membrane	Lipase (class 3)	[IOT] KOG2088 Predicted lipase/calmodulin-binding heat-shock protein	XM_029489484.1 PREDICTED: Acyrthosiphon pisum sn1-specific diacylglycerol lipase beta (LOC100166289), transcript variant X6, mRNA	Sn1-specific diacylglycerol lipase alpha OS=Homo sapiens OX=9606 GN=DAGLA PE=1 SV=3	sn1-specific diacylglycerol lipase beta [Acyrthosiphon pisum] >XP_008187068.1 sn1-specific diacylglycerol lipase beta [Acyrthosiphon pisum] >XP_008187069.1 sn1-specific diacylglycerol lipase beta [Acyrthosiphon pisum] >XP_016663184.1 sn1-specific diacylglycerol lipase beta [Acyrthosiphon pisum] >XP_029345343.1 sn1-specific diacylglycerol lipase beta [Acyrthosiphon pisum] >XP_029345344.1 sn1-speci…
	CL4666.Contig3_All	2.09	2.99	2.87	Signal transduction mechanisms	integral component of membrane	cellular_component	Organismal Systems	Nervous system	K13806//sn1-specific diacylglycerol lipase [EC:3.1.1.-]+ko04723//Retrograde endocannabinoid signaling+ko04745//Phototransduction - fly+ko04925//Aldosterone synthesis and secretion;K13806//sn1-specific diacylglycerol lipase [EC:3.1.1.-]+ko04723//Retrograde endocannabinoid signaling+ko04745//Phototransduction - fly+ko04925//Aldosterone synthesis and secretion;K13806//sn1-specific diacylglycerol lip…	GO:0016021//integral component of membrane;GO:0006629//lipid metabolic process	Lipase (class 3)	[IOT] KOG2088 Predicted lipase/calmodulin-binding heat-shock protein	XM_029489484.1 PREDICTED: Acyrthosiphon pisum sn1-specific diacylglycerol lipase beta (LOC100166289), transcript variant X6, mRNA	Sn1-specific diacylglycerol lipase alpha OS=Homo sapiens OX=9606 GN=DAGLA PE=1 SV=3	sn1-specific diacylglycerol lipase beta [Myzus persicae]
	Unigene10944_All	3.42	2.37	1.83	Cell wall/membrane/envelope biogenesis	lipid metabolic process	biological_process	Metabolism	Lipid metabolism	K19404//phosphatidic acid-selective phospholipase A1 [EC:3.1.1.-];K14073//pancreatic triacylglycerol lipase [EC:3.1.1.3]+ko04975//Fat digestion and absorption+ko04977//Vitamin digestion and absorption+ko04972//Pancreatic secretion+ko00561//Glycerolipid metabolism+ko01100//Metabolic pathways;K14073//pancreatic triacylglycerol lipase [EC:3.1.1.3]+ko04975//Fat digestion and absorption+ko04977//Vitam…	GO:0006629//lipid metabolic process;GO:0005576//extracellular region;GO:0052689//carboxylic ester hydrolase activity	Lipase	[MOI] TWOG0490 Vitellogenin/Lipoprotein lipase/Triacylglyerol lipase	--	Lipase member H OS=Rattus norvegicus OX=10116 GN=Liph PE=2 SV=1	phospholipase A1 1-like [Myzus persicae]
	CL2476.Contig3_All	1.37	2.27	3.84	Cytoskeleton	extracellular region	cellular_component	Metabolism	Lipid metabolism	K14073//pancreatic triacylglycerol lipase [EC:3.1.1.3]+ko04975//Fat digestion and absorption+ko04977//Vitamin digestion and absorption+ko04972//Pancreatic secretion+ko00561//Glycerolipid metabolism+ko01100//Metabolic pathways;K14073//pancreatic triacylglycerol lipase [EC:3.1.1.3]+ko04975//Fat digestion and absorption+ko04977//Vitamin digestion and absorption+ko04972//Pancreatic secretion+ko00561/…	GO:0005576//extracellular region;GO:0046872//metal ion binding;GO:0004806//triglyceride lipase activity;GO:0006629//lipid metabolic process	Lipase	[MOI] TWOG0490 Vitellogenin/Lipoprotein lipase/Triacylglyerol lipase	XM_025549107.1 PREDICTED: Sipha flava pancreatic triacylglycerol lipase-like (LOC112679338), mRNA	Pancreatic triacylglycerol lipase (Fragment) OS=Myocastor coypus OX=10157 GN=PNLIP PE=2 SV=1	PREDICTED: pancreatic triacylglycerol lipase-like isoform X1 [Diuraphis noxia]
	CL3391.Contig3_All	1.41	0.29	5.54	Posttranslational modification, protein turnover, chaperones	--	--	--	--	K13619//phospholipase DDHD1 [EC:3.1.1.-];K13619//phospholipase DDHD1 [EC:3.1.1.-];K13619//phospholipase DDHD1 [EC:3.1.1.-];K13619//phospholipase DDHD1 [EC:3.1.1.-];K13619//phospholipase DDHD1 [EC:3.1.1.-]	--	DDHD domain	[IU] KOG2308 Phosphatidic acid-preferring phospholipase A1, contains DDHD domain	XM_022320651.1 PREDICTED: Myzus persicae phospholipase DDHD1-like (LOC111037725), transcript variant X3, mRNA	Phospholipase DDHD1 OS=Mus musculus OX=10090 GN=Ddhd1 PE=1 SV=1	phospholipase DDHD1-like [Aphis gossypii]
	Unigene9184_All	3.14	3.33	0.55	Transcription	phospholipase activity	molecular_function	Human Diseases	Neurodegenerative diseases	K04557//septin 5+ko05012//Parkinson disease	GO:0004620//phospholipase activity;GO:0016021//integral component of membrane;GO:0016042//lipid catabolic process	Phospholipase B	[T] KOG3774 Uncharacterized conserved protein Lama	XM_022304719.1 PREDICTED: Myzus persicae putative phospholipase B-like lamina ancestor (LOC111026610), transcript variant X3, mRNA	Putative phospholipase B-like lamina ancestor OS=Drosophila melanogaster OX=7227 GN=lama PE=2 SV=3	putative phospholipase B-like lamina ancestor isoform X3 [Acyrthosiphon pisum]
	Unigene19552_All	3.03	1.51	2.34	Carbohydrate transport and metabolism	--	--	Metabolism	Lipid metabolism	K19404//phosphatidic acid-selective phospholipase A1 [EC:3.1.1.-];K01107//inositol polyphosphate 1-phosphatase [EC:3.1.3.57]+ko04070//Phosphatidylinositol signaling system+ko00562//Inositol phosphate metabolism+ko01100//Metabolic pathways;K12591//exosome complex exonuclease RRP6 [EC:3.1.13.-]+ko03018//RNA degradation;K14073//pancreatic triacylglycerol lipase [EC:3.1.1.3]+ko04975//Fat digestion an…	--	Lipase	[MOI] TWOG0490 Vitellogenin/Lipoprotein lipase/Triacylglyerol lipase	XM_026950364.1 PREDICTED: Rhopalosiphum maidis phospholipase A1-like (LOC113549181), transcript variant X2, mRNA	Lipase member H OS=Rattus norvegicus OX=10116 GN=Liph PE=2 SV=1	phospholipase A1-like isoform X1 [Melanaphis sacchari]
	CL3607.Contig4_All	2.52	2.12	2.04	Posttranslational modification, protein turnover, chaperones	integral component of membrane	cellular_component	--	--	K13704//abhydrolase domain-containing protein 12 [EC:3.1.1.23];K13704//abhydrolase domain-containing protein 12 [EC:3.1.1.23];K13704//abhydrolase domain-containing protein 12 [EC:3.1.1.23];K13704//abhydrolase domain-containing protein 12 [EC:3.1.1.23];K13704//abhydrolase domain-containing protein 12 [EC:3.1.1.23]	GO:0016021//integral component of membrane;GO:0004622//lysophospholipase activity	Serine aminopeptidase, S33	[R] KOG1552 Predicted alpha/beta hydrolase	XM_026960658.1 PREDICTED: Rhopalosiphum maidis monoacylglycerol lipase ABHD12-like (LOC113555991), transcript variant X2, mRNA	Lysophosphatidylserine lipase ABHD12 OS=Rattus norvegicus OX=10116 GN=Abhd12 PE=2 SV=1	monoacylglycerol lipase ABHD12-like isoform X1 [Rhopalosiphum maidis] >XP_026816459.1 monoacylglycerol lipase ABHD12-like isoform X1 [Rhopalosiphum maidis]
	CL1307.Contig2_All	2.3	2.76	1.57	Cytoskeleton	--	--	Metabolism	Lipid metabolism	K16816//patatin-like phospholipase domain-containing protein 2 [EC:3.1.1.3]+ko04714//Thermogenesis+ko00561//Glycerolipid metabolism+ko01100//Metabolic pathways+ko04923//Regulation of lipolysis in adipocytes;K16816//patatin-like phospholipase domain-containing protein 2 [EC:3.1.1.3]+ko04714//Thermogenesis+ko00561//Glycerolipid metabolism+ko01100//Metabolic pathways+ko04923//Regulation of lipolysis…	--	Patatin-like phospholipase	[U] KOG3773 Adiponutrin and related vesicular transport proteins; predicted alpha/beta hydrolase	XM_027997240.1 PREDICTED: Aphis gossypii uncharacterized LOC114131901 (LOC114131901), mRNA	Patatin-like phospholipase domain-containing protein 2 OS=Mus musculus OX=10090 GN=Pnpla2 PE=1 SV=1	patatin-like phospholipase domain-containing protein 5 isoform X1 [Sipha flava]
	CL1364.Contig2_All	1.3	3.29	1.9	Cytoskeleton	--	--	Metabolism	Lipid metabolism	K14073//pancreatic triacylglycerol lipase [EC:3.1.1.3]+ko04975//Fat digestion and absorption+ko04977//Vitamin digestion and absorption+ko04972//Pancreatic secretion+ko00561//Glycerolipid metabolism+ko01100//Metabolic pathways;K19404//phosphatidic acid-selective phospholipase A1 [EC:3.1.1.-];K14073//pancreatic triacylglycerol lipase [EC:3.1.1.3]+ko04975//Fat digestion and absorption+ko04977//Vitam…	--	Lipase	[MOI] TWOG0490 Vitellogenin/Lipoprotein lipase/Triacylglyerol lipase	BX004770.12 Zebrafish DNA sequence from clone DKEY-14K21 in linkage group 23, complete sequence	Lipase member H-B OS=Xenopus laevis OX=8355 GN=liph-b PE=2 SV=1	pancreatic lipase-related protein 2-like isoform X2 [Myzus persicae]
	CL1364.Contig5_All	2.33	2.12	1.38	Cytoskeleton	--	--	Metabolism	Lipid metabolism	K14073//pancreatic triacylglycerol lipase [EC:3.1.1.3]+ko04975//Fat digestion and absorption+ko04977//Vitamin digestion and absorption+ko04972//Pancreatic secretion+ko00561//Glycerolipid metabolism+ko01100//Metabolic pathways	--	--	--	--	--	lipoprotein lipase-like isoform X1 [Aphis craccivora]
	CL2272.Contig2_All	1.13	1.43	3	Cytoskeleton	proteasome-mediated ubiquitin-dependent protein catabolic process	biological_process	Genetic Information Processing	Folding, sorting and degradation	K14018//phospholipase A-2-activating protein+ko04141//Protein processing in endoplasmic reticulum;K14018//phospholipase A-2-activating protein+ko04141//Protein processing in endoplasmic reticulum;K14018//phospholipase A-2-activating protein+ko04141//Protein processing in endoplasmic reticulum;K14018//phospholipase A-2-activating protein+ko04141//Protein processing in endoplasmic reticulum;K14018/…	GO:0043161//proteasome-mediated ubiquitin-dependent protein catabolic process;GO:0043161//proteasome-mediated ubiquitin-dependent protein catabolic process;GO:0043130//ubiquitin binding	PUL domain	[I] KOG0301 Phospholipase A2-activating protein (contains WD40 repeats)	XM_022308780.1 PREDICTED: Myzus persicae phospholipase A-2-activating protein (LOC111029668), mRNA	Phospholipase A-2-activating protein OS=Mus musculus OX=10090 GN=Plaa PE=1 SV=4	phospholipase A-2-activating protein [Myzus persicae]
	Unigene5940_All	1.74	3.1	0.47	Transcription	arachidonic acid secretion	biological_process	Metabolism	Lipid metabolism	K01047//secretory phospholipase A2 [EC:3.1.1.4]+ko00590//Arachidonic acid metabolism+ko04975//Fat digestion and absorption+ko04972//Pancreatic secretion+ko00564//Glycerophospholipid metabolism+ko00565//Ether lipid metabolism+ko04270//Vascular smooth muscle contraction+ko04014//Ras signaling pathway+ko00592//alpha-Linolenic acid metabolism+ko00591//Linoleic acid metabolism+ko01100//Metabolic pathw…	GO:0050482//arachidonic acid secretion;GO:0009986//cell surface;GO:0102567//phospholipase A2 activity (consuming 1,2-dipalmitoylphosphatidylcholine);GO:0048146//positive regulation of fibroblast proliferation;GO:0102568//phospholipase A2 activity consuming 1,2-dioleoylphosphatidylethanolamine);GO:0016042//lipid catabolic process;GO:0009395//phospholipid catabolic process;GO:0030141//secretory gra…	Phospholipase A2	[I] KOG4087 Phospholipase A2	NM_011107.2 Mus musculus phospholipase A2, group IB, pancreas (Pla2g1b), transcript variant 1, mRNA	Phospholipase A2 OS=Mus musculus OX=10090 GN=Pla2g1b PE=1 SV=1	phospholipase A2 isoform 1 precursor [Mus musculus] >Q9Z0Y2.1 RecName: Full=Phospholipase A2; AltName: Full=Group IB phospholipase A2; AltName: Full=PLA2-Ib; AltName: Full=Phosphatidylcholine 2-acylhydrolase 1B; Flags: Precursor [Mus musculus] >AAD19896.1 group IB pancreatic-type secreted phospholipase A2 precursor [Mus musculus] >AAD45806.1 group I phospholipase A2 [Mus musculus] >AAF02298.1 pho…
	CL2033.Contig3_All	0.66	2.39	2.24	Cytoskeleton	cholesterol metabolic process	biological_process	Environmental Information Processing	Signal transduction	K07188//hormone-sensitive lipase [EC:3.1.1.79]+ko04024//cAMP signaling pathway+ko04910//Insulin signaling pathway+ko04714//Thermogenesis+ko04371//Apelin signaling pathway+ko04152//AMPK signaling pathway+ko04923//Regulation of lipolysis in adipocytes+ko04925//Aldosterone synthesis and secretion;K07188//hormone-sensitive lipase [EC:3.1.1.79]+ko04024//cAMP signaling pathway+ko04910//Insulin signalin…	GO:0008203//cholesterol metabolic process;GO:0016042//lipid catabolic process;GO:0016298//lipase activity	Hormone-sensitive lipase (HSL) N-terminus	[I] KOG4388 Hormone-sensitive lipase HSL	XM_025555050.1 PREDICTED: Sipha flava hormone-sensitive lipase (LOC112683864), transcript variant X2, mRNA	Hormone-sensitive lipase OS=Bos taurus OX=9913 GN=LIPE PE=1 SV=2	hormone-sensitive lipase [Myzus persicae] >XP_022178762.1 hormone-sensitive lipase [Myzus persicae]
	Unigene3372_All	1.97	2.35	0.91	Transcription	--	--	Metabolism	Lipid metabolism	K14073//pancreatic triacylglycerol lipase [EC:3.1.1.3]+ko04975//Fat digestion and absorption+ko04977//Vitamin digestion and absorption+ko04972//Pancreatic secretion+ko00561//Glycerolipid metabolism+ko01100//Metabolic pathways;K19404//phosphatidic acid-selective phospholipase A1 [EC:3.1.1.-];K14073//pancreatic triacylglycerol lipase [EC:3.1.1.3]+ko04975//Fat digestion and absorption+ko04977//Vitam…	--	Lipase	[MOI] TWOG0490 Vitellogenin/Lipoprotein lipase/Triacylglyerol lipase	--	Phospholipase A1 member A OS=Bos taurus OX=9913 GN=PLA1A PE=2 SV=1	lipoprotein lipase-like isoform X1 [Rhopalosiphum maidis]
	Unigene10978_All	2.06	1.34	1.72	Cell wall/membrane/envelope biogenesis	carboxylic ester hydrolase activity	molecular_function	Environmental Information Processing	Signal transduction	K19404//phosphatidic acid-selective phospholipase A1 [EC:3.1.1.-];K19404//phosphatidic acid-selective phospholipase A1 [EC:3.1.1.-];K19404//phosphatidic acid-selective phospholipase A1 [EC:3.1.1.-];K13618//phospholipase A1 member A [EC:3.1.1.-]+ko04014//Ras signaling pathway	GO:0052689//carboxylic ester hydrolase activity;GO:0005576//extracellular region	Lipase	[MOI] TWOG0490 Vitellogenin/Lipoprotein lipase/Triacylglyerol lipase	--	Phospholipase A1 OS=Vespula germanica OX=30212 PE=2 SV=1	phospholipase A1-like [Rhopalosiphum maidis]
	CL975.Contig2_All	0.81	0.92	2.51	General function prediction only	--	--	Metabolism	Lipid metabolism	K19404//phosphatidic acid-selective phospholipase A1 [EC:3.1.1.-];K14073//pancreatic triacylglycerol lipase [EC:3.1.1.3]+ko04975//Fat digestion and absorption+ko04977//Vitamin digestion and absorption+ko04972//Pancreatic secretion+ko00561//Glycerolipid metabolism+ko01100//Metabolic pathways;K19404//phosphatidic acid-selective phospholipase A1 [EC:3.1.1.-];K14073//pancreatic triacylglycerol lipase…	--	Lipase	[MOI] TWOG0490 Vitellogenin/Lipoprotein lipase/Triacylglyerol lipase	XM_016808660.2 PREDICTED: Acyrthosiphon pisum inactive pancreatic lipase-related protein 1 (LOC100160991), transcript variant X2, mRNA	Inactive pancreatic lipase-related protein 1 OS=Homo sapiens OX=9606 GN=PNLIPRP1 PE=1 SV=1	inactive pancreatic lipase-related protein 1-like [Sipha flava]
	Unigene3837_All	1.15	1.71	1.38	Transcription	phospholipase A2 activity consuming 1,2-dioleoylphosphatidylethanolamine)	molecular_function	Metabolism	Lipid metabolism	K01047//secretory phospholipase A2 [EC:3.1.1.4]+ko00590//Arachidonic acid metabolism+ko04975//Fat digestion and absorption+ko04972//Pancreatic secretion+ko00564//Glycerophospholipid metabolism+ko00565//Ether lipid metabolism+ko04270//Vascular smooth muscle contraction+ko04014//Ras signaling pathway+ko00592//alpha-Linolenic acid metabolism+ko00591//Linoleic acid metabolism+ko01100//Metabolic pathw…	GO:0102568//phospholipase A2 activity consuming 1,2-dioleoylphosphatidylethanolamine);GO:0016042//lipid catabolic process;GO:0102567//phospholipase A2 activity (consuming 1,2-dipalmitoylphosphatidylcholine);GO:0050482//arachidonic acid secretion;GO:0006644//phospholipid metabolic process;GO:0005576//extracellular region;GO:0004623//phospholipase A2 activity;GO:0005509//calcium ion binding;GO:0006…	--	--	XM_026962409.1 PREDICTED: Rhopalosiphum maidis basic phospholipase A2 pseudexin A chain (LOC113557098), transcript variant X2, mRNA	--	basic phospholipase A2 pseudexin A chain [Rhopalosiphum maidis] >XP_026818210.1 basic phospholipase A2 pseudexin A chain [Rhopalosiphum maidis]
	CL2025.Contig3_All	1.21	1.33	1.54	Cytoskeleton	hydrolase activity	molecular_function	Metabolism	Lipid metabolism	K16343//calcium-independent phospholipase A2 [EC:3.1.1.4]+ko00590//Arachidonic acid metabolism+ko04750//Inflammatory mediator regulation of TRP channels+ko00564//Glycerophospholipid metabolism+ko00565//Ether lipid metabolism+ko04270//Vascular smooth muscle contraction+ko04014//Ras signaling pathway+ko00592//alpha-Linolenic acid metabolism+ko00591//Linoleic acid metabolism+ko01100//Metabolic pathw…	GO:0016787//hydrolase activity;GO:0016042//lipid catabolic process	Patatin-like phospholipase	[I] KOG0513 Ca2+-independent phospholipase A2	XM_022320828.1 PREDICTED: Myzus persicae 85/88 kDa calcium-independent phospholipase A2 (LOC111037952), mRNA	Serine/threonine-protein phosphatase 6 regulatory ankyrin repeat subunit A OS=Mus musculus OX=10090 GN=Ankrd28 PE=1 SV=1	85/88 kDa calcium-independent phospholipase A2 [Acyrthosiphon pisum]
	CL3028.Contig3_All	1.12	1.62	1.29	Cytoskeleton	--	--	Metabolism	Lipid metabolism	K14621//phospholipase B1, membrane-associated [EC:3.1.1.4 3.1.1.5]+ko00590//Arachidonic acid metabolism+ko04977//Vitamin digestion and absorption+ko00564//Glycerophospholipid metabolism+ko00565//Ether lipid metabolism+ko00592//alpha-Linolenic acid metabolism+ko00591//Linoleic acid metabolism+ko01100//Metabolic pathways;K14621//phospholipase B1, membrane-associated [EC:3.1.1.4 3.1.1.5]+ko00590//Ar…	--	--	[I] KOG3670 Phospholipase	XM_022320975.1 PREDICTED: Myzus persicae phospholipase B1, membrane-associated-like (LOC111038048), transcript variant X3, mRNA	Phospholipase B1, membrane-associated OS=Mus musculus OX=10090 GN=Plb1 PE=1 SV=2	PREDICTED: phospholipase B1, membrane-associated-like [Diuraphis noxia]
	Unigene471_All	0.71	1.2	1.21	Transcription	lipid catabolic process	biological_process	Human Diseases	Neurodegenerative diseases	K04557//septin 5+ko05012//Parkinson disease	GO:0016042//lipid catabolic process;GO:0004620//phospholipase activity	Phospholipase B	[T] KOG3774 Uncharacterized conserved protein Lama	--	Putative phospholipase B-like 1 OS=Caenorhabditis elegans OX=6239 GN=Y37D8A.2 PE=1 SV=1	putative phospholipase B-like 2 [Aphis gossypii]
	CL317.Contig3_All	0.64	0.78	1.6	Cytoskeleton	extracellular region	cellular_component	--	--	K19404//phosphatidic acid-selective phospholipase A1 [EC:3.1.1.-];K19404//phosphatidic acid-selective phospholipase A1 [EC:3.1.1.-];K19404//phosphatidic acid-selective phospholipase A1 [EC:3.1.1.-];K19404//phosphatidic acid-selective phospholipase A1 [EC:3.1.1.-];K19404//phosphatidic acid-selective phospholipase A1 [EC:3.1.1.-]	GO:0005576//extracellular region;GO:0052689//carboxylic ester hydrolase activity	Lipase	[MOI] TWOG0490 Vitellogenin/Lipoprotein lipase/Triacylglyerol lipase	--	Endothelial lipase OS=Homo sapiens OX=9606 GN=LIPG PE=1 SV=1	lipase member H isoform X2 [Acyrthosiphon pisum] >XP_008183526.1 lipase member H isoform X2 [Acyrthosiphon pisum]
	CL1233.Contig9_All	0.81	1.1	1.04	Cytoskeleton	--	--	Metabolism	Lipid metabolism	K19404//phosphatidic acid-selective phospholipase A1 [EC:3.1.1.-];K19404//phosphatidic acid-selective phospholipase A1 [EC:3.1.1.-];K14075//pancreatic lipase-related protein 2 [EC:3.1.1.3]+ko04975//Fat digestion and absorption+ko04972//Pancreatic secretion+ko00561//Glycerolipid metabolism+ko01100//Metabolic pathways;K14075//pancreatic lipase-related protein 2 [EC:3.1.1.3]+ko04975//Fat digestion a…	--	--	[MOI] TWOG0490 Vitellogenin/Lipoprotein lipase/Triacylglyerol lipase	XM_027992294.1 PREDICTED: Aphis gossypii lipase member H-like (LOC114127927), transcript variant X1, mRNA	Phospholipase A1 member A OS=Rattus norvegicus OX=10116 GN=Pla1a PE=1 SV=1	phospholipase A1-like isoform X1 [Melanaphis sacchari]
	Unigene10533_All	1.34	0.52	1.05	General function prediction only	ubiquitin binding	molecular_function	Genetic Information Processing	Folding, sorting and degradation	K14018//phospholipase A-2-activating protein+ko04141//Protein processing in endoplasmic reticulum;K14018//phospholipase A-2-activating protein+ko04141//Protein processing in endoplasmic reticulum;K14018//phospholipase A-2-activating protein+ko04141//Protein processing in endoplasmic reticulum;K14018//phospholipase A-2-activating protein+ko04141//Protein processing in endoplasmic reticulum;K14018/…	GO:0043130//ubiquitin binding;GO:0043161//proteasome-mediated ubiquitin-dependent protein catabolic process;GO:0043161//proteasome-mediated ubiquitin-dependent protein catabolic process	WD domain, G-beta repeat	[I] KOG0301 Phospholipase A2-activating protein (contains WD40 repeats)	XM_025340382.1 PREDICTED: Melanaphis sacchari phospholipase A-2-activating protein (LOC112595246), mRNA	Phospholipase A-2-activating protein OS=Mus musculus OX=10090 GN=Plaa PE=1 SV=4	phospholipase A-2-activating protein [Acyrthosiphon pisum]
	Unigene27164_All	0.36	0.7	1.77	Transcription	extracellular region	cellular_component	Metabolism	Lipid metabolism	K14073//pancreatic triacylglycerol lipase [EC:3.1.1.3]+ko04975//Fat digestion and absorption+ko04977//Vitamin digestion and absorption+ko04972//Pancreatic secretion+ko00561//Glycerolipid metabolism+ko01100//Metabolic pathways;K14073//pancreatic triacylglycerol lipase [EC:3.1.1.3]+ko04975//Fat digestion and absorption+ko04977//Vitamin digestion and absorption+ko04972//Pancreatic secretion+ko00561/…	GO:0005576//extracellular region;GO:0006629//lipid metabolic process;GO:0052689//carboxylic ester hydrolase activity	--	[MOI] TWOG0490 Vitellogenin/Lipoprotein lipase/Triacylglyerol lipase	XM_015515900.1 PREDICTED: Diuraphis noxia pancreatic triacylglycerol lipase-like (LOC107167016), transcript variant X2, mRNA	Pancreatic lipase-related protein 2 OS=Bos taurus OX=9913 GN=PNLIPRP2 PE=2 SV=1	Triacylglycerol lipase family,Lipase/vitellogenin,Lipase, N-terminal,Alpha/Beta [Cinara cedri]
	Unigene9040_All	0.62	0.85	1.23	Transcription	carboxylic ester hydrolase activity	molecular_function	--	--	--	GO:0052689//carboxylic ester hydrolase activity;GO:0005576//extracellular region;GO:0016021//integral component of membrane	--	--	XM_027992294.1 PREDICTED: Aphis gossypii lipase member H-like (LOC114127927), transcript variant X1, mRNA	--	Triacylglycerol lipase family,Lipase/vitellogenin,Alpha/Beta hydrolase fold [Cinara cedri]
	Unigene8672_All	0.52	1.12	1.04	Transcription	phospholipase activity	molecular_function	Human Diseases	Neurodegenerative diseases	K04557//septin 5+ko05012//Parkinson disease	GO:0004620//phospholipase activity;GO:0016042//lipid catabolic process	Phospholipase B	[T] KOG3774 Uncharacterized conserved protein Lama	XM_025565657.1 PREDICTED: Sipha flava putative phospholipase B-like 2 (LOC112691407), transcript variant X4, mRNA	Putative phospholipase B-like 2 OS=Bos taurus OX=9913 GN=PLBD2 PE=2 SV=1	putative phospholipase B-like 2 [Melanaphis sacchari]
	CL3476.Contig1_All	1.55	0.74	0.22	Posttranslational modification, protein turnover, chaperones	--	--	--	--	K16545//phospholipase DDHD2 [EC:3.1.1.-];K16545//phospholipase DDHD2 [EC:3.1.1.-];K16545//phospholipase DDHD2 [EC:3.1.1.-];K16545//phospholipase DDHD2 [EC:3.1.1.-];K16545//phospholipase DDHD2 [EC:3.1.1.-]	--	WWE domain	[IU] KOG2308 Phosphatidic acid-preferring phospholipase A1, contains DDHD domain	XM_022312432.1 PREDICTED: Myzus persicae phospholipase DDHD2-like (LOC111032180), transcript variant X2, mRNA	SEC23-interacting protein OS=Mus musculus OX=10090 GN=Sec23ip PE=1 SV=2	phospholipase DDHD2-like isoform X1 [Melanaphis sacchari]
	Unigene14176_All	0.89	0.7	0.88	Carbohydrate transport and metabolism	arachidonic acid secretion	biological_process	Metabolism	Lipid metabolism	K01047//secretory phospholipase A2 [EC:3.1.1.4]+ko00590//Arachidonic acid metabolism+ko04975//Fat digestion and absorption+ko04972//Pancreatic secretion+ko00564//Glycerophospholipid metabolism+ko00565//Ether lipid metabolism+ko04270//Vascular smooth muscle contraction+ko04014//Ras signaling pathway+ko00592//alpha-Linolenic acid metabolism+ko00591//Linoleic acid metabolism+ko01100//Metabolic pathw…	GO:0050482//arachidonic acid secretion;GO:0006644//phospholipid metabolic process;GO:0005509//calcium ion binding;GO:0006644//phospholipid metabolic process;GO:0005576//extracellular region;GO:0016042//lipid catabolic process;GO:0004623//phospholipase A2 activity;GO:0102568//phospholipase A2 activity consuming 1,2-dioleoylphosphatidylethanolamine);GO:0102567//phospholipase A2 activity (consuming …	Phospholipase A2	[I] KOG4087 Phospholipase A2	--	Phospholipase A2 OS2 OS=Oxyuranus scutellatus scutellatus OX=8667 PE=1 SV=2	basic phospholipase A2 pseudexin A chain [Rhopalosiphum maidis] >XP_026818210.1 basic phospholipase A2 pseudexin A chain [Rhopalosiphum maidis]
	CL2476.Contig2_All	1.01	0.53	0.74	Cytoskeleton	triglyceride lipase activity	molecular_function	Metabolism	Lipid metabolism	K14073//pancreatic triacylglycerol lipase [EC:3.1.1.3]+ko04975//Fat digestion and absorption+ko04977//Vitamin digestion and absorption+ko04972//Pancreatic secretion+ko00561//Glycerolipid metabolism+ko01100//Metabolic pathways;K14073//pancreatic triacylglycerol lipase [EC:3.1.1.3]+ko04975//Fat digestion and absorption+ko04977//Vitamin digestion and absorption+ko04972//Pancreatic secretion+ko00561/…	GO:0004806//triglyceride lipase activity;GO:0006629//lipid metabolic process;GO:0005576//extracellular region;GO:0046872//metal ion binding	Lipase	[MOI] TWOG0490 Vitellogenin/Lipoprotein lipase/Triacylglyerol lipase	XM_025549107.1 PREDICTED: Sipha flava pancreatic triacylglycerol lipase-like (LOC112679338), mRNA	Pancreatic triacylglycerol lipase OS=Ictidomys tridecemlineatus OX=43179 GN=PNLIP PE=1 SV=2	pancreatic triacylglycerol lipase-like [Myzus persicae]
	Unigene14274_All	0.35	0.68	1.18	Carbohydrate transport and metabolism	--	--	Metabolism	Lipid metabolism	K19404//phosphatidic acid-selective phospholipase A1 [EC:3.1.1.-];K14073//pancreatic triacylglycerol lipase [EC:3.1.1.3]+ko04975//Fat digestion and absorption+ko04977//Vitamin digestion and absorption+ko04972//Pancreatic secretion+ko00561//Glycerolipid metabolism+ko01100//Metabolic pathways;K14075//pancreatic lipase-related protein 2 [EC:3.1.1.3]+ko04975//Fat digestion and absorption+ko04972//Pan…	--	Lipase	[MOI] TWOG0490 Vitellogenin/Lipoprotein lipase/Triacylglyerol lipase	XM_015520568.1 PREDICTED: Diuraphis noxia lipase member H (LOC107170447), mRNA	Lipase member H OS=Rattus norvegicus OX=10116 GN=Liph PE=2 SV=1	phospholipase A1-like isoform X1 [Melanaphis sacchari]
	CL317.Contig1_All	0.22	0.68	1.16	Cytoskeleton	carboxylic ester hydrolase activity	molecular_function	--	--	K19404//phosphatidic acid-selective phospholipase A1 [EC:3.1.1.-];K19404//phosphatidic acid-selective phospholipase A1 [EC:3.1.1.-];K19404//phosphatidic acid-selective phospholipase A1 [EC:3.1.1.-];K19404//phosphatidic acid-selective phospholipase A1 [EC:3.1.1.-];K19404//phosphatidic acid-selective phospholipase A1 [EC:3.1.1.-]	GO:0052689//carboxylic ester hydrolase activity;GO:0005576//extracellular region	Lipase	[MOI] TWOG0490 Vitellogenin/Lipoprotein lipase/Triacylglyerol lipase	--	Endothelial lipase OS=Homo sapiens OX=9606 GN=LIPG PE=1 SV=1	lipase member H isoform X2 [Acyrthosiphon pisum] >XP_008183526.1 lipase member H isoform X2 [Acyrthosiphon pisum]
	CL189.Contig2_All	0.67	1.11	0.12	Cytoskeleton	hydrolase activity, acting on ester bonds	molecular_function	Metabolism	Lipid metabolism	K01052//lysosomal acid lipase/cholesteryl ester hydrolase [EC:3.1.1.13]+ko04142//Lysosome+ko04979//Cholesterol metabolism+ko00100//Steroid biosynthesis;K01052//lysosomal acid lipase/cholesteryl ester hydrolase [EC:3.1.1.13]+ko04142//Lysosome+ko04979//Cholesterol metabolism+ko00100//Steroid biosynthesis;K01052//lysosomal acid lipase/cholesteryl ester hydrolase [EC:3.1.1.13]+ko04142//Lysosome+ko049…	GO:0016788//hydrolase activity, acting on ester bonds;GO:0016042//lipid catabolic process	alpha/beta hydrolase fold	[I] KOG2624 Triglyceride lipase-cholesterol esterase	--	Lipase 3 OS=Drosophila melanogaster OX=7227 GN=Lip3 PE=2 SV=1	lipase 3 [Acyrthosiphon pisum]
	CL1233.Contig6_All	0.31	1.42	0	Cytoskeleton	--	--	Metabolism	Lipid metabolism	K19404//phosphatidic acid-selective phospholipase A1 [EC:3.1.1.-];K19404//phosphatidic acid-selective phospholipase A1 [EC:3.1.1.-];K14075//pancreatic lipase-related protein 2 [EC:3.1.1.3]+ko04975//Fat digestion and absorption+ko04972//Pancreatic secretion+ko00561//Glycerolipid metabolism+ko01100//Metabolic pathways;K14075//pancreatic lipase-related protein 2 [EC:3.1.1.3]+ko04975//Fat digestion a…	--	--	[MOI] TWOG0490 Vitellogenin/Lipoprotein lipase/Triacylglyerol lipase	LR722982.1 Thalassophryne amazonica genome assembly, chromosome: 17	Phospholipase A1 member A OS=Rattus norvegicus OX=10116 GN=Pla1a PE=1 SV=1	lipase member H-like isoform X2 [Melanaphis sacchari]
	CL885.Contig4_All	0	1.26	0.4	Cytoskeleton	--	--	Metabolism	Lipid metabolism	K17921//sorting nexin-7/30;K17921//sorting nexin-7/30;K14075//pancreatic lipase-related protein 2 [EC:3.1.1.3]+ko04975//Fat digestion and absorption+ko04972//Pancreatic secretion+ko00561//Glycerolipid metabolism+ko01100//Metabolic pathways;K17921//sorting nexin-7/30;K17921//sorting nexin-7/30	--	Lipase	[MOI] TWOG0490 Vitellogenin/Lipoprotein lipase/Triacylglyerol lipase	XM_003243823.4 PREDICTED: Acyrthosiphon pisum sorting nexin-30-like (LOC100163653), transcript variant X2, mRNA	Pancreatic triacylglycerol lipase (Fragment) OS=Myocastor coypus OX=10157 GN=PNLIP PE=2 SV=1	pancreatic lipase-related protein 2-like [Rhopalosiphum maidis]
	CL3391.Contig2_All	0.31	1.33	0	Posttranslational modification, protein turnover, chaperones	metal ion binding	molecular_function	--	--	K13619//phospholipase DDHD1 [EC:3.1.1.-];K13619//phospholipase DDHD1 [EC:3.1.1.-];K13619//phospholipase DDHD1 [EC:3.1.1.-];K13619//phospholipase DDHD1 [EC:3.1.1.-];K13619//phospholipase DDHD1 [EC:3.1.1.-]	GO:0046872//metal ion binding;GO:0016787//hydrolase activity	WWE domain	[IU] KOG2308 Phosphatidic acid-preferring phospholipase A1, contains DDHD domain	XM_022320651.1 PREDICTED: Myzus persicae phospholipase DDHD1-like (LOC111037725), transcript variant X3, mRNA	Phospholipase DDHD1 OS=Mus musculus OX=10090 GN=Ddhd1 PE=1 SV=1	phospholipase DDHD1-like [Rhopalosiphum maidis]
	Unigene13386_All	0	0.52	1.05	Carbohydrate transport and metabolism	--	--	Metabolism	Lipid metabolism	K14073//pancreatic triacylglycerol lipase [EC:3.1.1.3]+ko04975//Fat digestion and absorption+ko04977//Vitamin digestion and absorption+ko04972//Pancreatic secretion+ko00561//Glycerolipid metabolism+ko01100//Metabolic pathways;K14073//pancreatic triacylglycerol lipase [EC:3.1.1.3]+ko04975//Fat digestion and absorption+ko04977//Vitamin digestion and absorption+ko04972//Pancreatic secretion+ko00561/…	--	--	--	--	--	pancreatic triacylglycerol lipase isoform X2 [Aphis gossypii]
	Unigene17440_All	0.44	0.75	0.34	Carbohydrate transport and metabolism	--	--	Metabolism	Lipid metabolism	K14073//pancreatic triacylglycerol lipase [EC:3.1.1.3]+ko04975//Fat digestion and absorption+ko04977//Vitamin digestion and absorption+ko04972//Pancreatic secretion+ko00561//Glycerolipid metabolism+ko01100//Metabolic pathways;K19404//phosphatidic acid-selective phospholipase A1 [EC:3.1.1.-];K14073//pancreatic triacylglycerol lipase [EC:3.1.1.3]+ko04975//Fat digestion and absorption+ko04977//Vitam…	--	--	[MOI] TWOG0490 Vitellogenin/Lipoprotein lipase/Triacylglyerol lipase	--	Lipase member H-B OS=Xenopus laevis OX=8355 GN=liph-b PE=2 SV=1	lipoprotein lipase-like isoform X2 [Melanaphis sacchari]
	Unigene19068_All	1.37	0.08	0	Carbohydrate transport and metabolism	endoplasmic reticulum membrane	cellular_component	Metabolism	Lipid metabolism	K16860//phospholipase D3/4 [EC:3.1.4.4]+ko00564//Glycerophospholipid metabolism+ko00565//Ether lipid metabolism+ko01100//Metabolic pathways;K16860//phospholipase D3/4 [EC:3.1.4.4]+ko00564//Glycerophospholipid metabolism+ko00565//Ether lipid metabolism+ko01100//Metabolic pathways;K16860//phospholipase D3/4 [EC:3.1.4.4]+ko00564//Glycerophospholipid metabolism+ko00565//Ether lipid metabolism+ko01100…	GO:0005789//endoplasmic reticulum membrane;GO:0004630//phospholipase D activity;GO:0014902//myotube differentiation;GO:0043202//lysosomal lumen;GO:1900015//regulation of cytokine production involved in inflammatory response;GO:0005765//lysosomal membrane;GO:0014902//myotube differentiation;GO:0031901//early endosome membrane;GO:0005765//lysosomal membrane;GO:0045087//innate immune response;GO:004…	PLD-like domain	[R] KOG3603 Predicted phospholipase D	XM_011250456.2 PREDICTED: Mus musculus phospholipase D family, member 3 (Pld3), transcript variant X7, mRNA	5'-3' exonuclease PLD3 OS=Mus musculus OX=10090 GN=Pld3 PE=1 SV=1	Phospholipase D3, partial [Eudyptes pachyrhynchus]
	Unigene15452_All	1.45	0	0	Carbohydrate transport and metabolism	integral component of membrane	cellular_component	Metabolism	Lipid metabolism	K16860//phospholipase D3/4 [EC:3.1.4.4]+ko00564//Glycerophospholipid metabolism+ko00565//Ether lipid metabolism+ko01100//Metabolic pathways;K16860//phospholipase D3/4 [EC:3.1.4.4]+ko00564//Glycerophospholipid metabolism+ko00565//Ether lipid metabolism+ko01100//Metabolic pathways;K16860//phospholipase D3/4 [EC:3.1.4.4]+ko00564//Glycerophospholipid metabolism+ko00565//Ether lipid metabolism+ko01100…	GO:0016021//integral component of membrane;GO:0003824//catalytic activity	--	[R] KOG3603 Predicted phospholipase D	XM_017322042.2 PREDICTED: Mus musculus phospholipase D family, member 3 (Pld3), transcript variant X3, mRNA	5'-3' exonuclease PLD3 OS=Mus musculus OX=10090 GN=Pld3 PE=1 SV=1	phospholipase D3 [Rattus rattus] >XP_032749999.1 phospholipase D3 [Rattus rattus] >XP_032750000.1 phospholipase D3 [Rattus rattus] >XP_032750001.1 phospholipase D3 [Rattus rattus]
	CL3666.Contig2_All	1.41	0	0	General function prediction only	--	--	Metabolism	Lipid metabolism	K01052//lysosomal acid lipase/cholesteryl ester hydrolase [EC:3.1.1.13]+ko04142//Lysosome+ko04979//Cholesterol metabolism+ko00100//Steroid biosynthesis;K01052//lysosomal acid lipase/cholesteryl ester hydrolase [EC:3.1.1.13]+ko04142//Lysosome+ko04979//Cholesterol metabolism+ko00100//Steroid biosynthesis;K01052//lysosomal acid lipase/cholesteryl ester hydrolase [EC:3.1.1.13]+ko04142//Lysosome+ko049…	--	Partial alpha/beta-hydrolase lipase region	[I] KOG2624 Triglyceride lipase-cholesterol esterase	XM_022325381.1 PREDICTED: Myzus persicae lipase 3-like (LOC111041174), transcript variant X4, mRNA	Lipase 3 OS=Drosophila melanogaster OX=7227 GN=Lip3 PE=2 SV=1	lipase 3-like isoform X2 [Melanaphis sacchari]
	Unigene27578_All	0	0	1.39	Transcription	carboxylic ester hydrolase activity	molecular_function	Metabolism	Lipid metabolism	K14073//pancreatic triacylglycerol lipase [EC:3.1.1.3]+ko04975//Fat digestion and absorption+ko04977//Vitamin digestion and absorption+ko04972//Pancreatic secretion+ko00561//Glycerolipid metabolism+ko01100//Metabolic pathways;K14073//pancreatic triacylglycerol lipase [EC:3.1.1.3]+ko04975//Fat digestion and absorption+ko04977//Vitamin digestion and absorption+ko04972//Pancreatic secretion+ko00561/…	GO:0052689//carboxylic ester hydrolase activity;GO:0005576//extracellular region;GO:0006629//lipid metabolic process	--	[MOI] TWOG0490 Vitellogenin/Lipoprotein lipase/Triacylglyerol lipase	--	Lipase member H OS=Mus musculus OX=10090 GN=Liph PE=2 SV=2	pancreatic triacylglycerol lipase isoform X1 [Acyrthosiphon pisum]
	CL1233.Contig7_All	0	0.11	1.26	Cytoskeleton	--	--	Metabolism	Lipid metabolism	K19404//phosphatidic acid-selective phospholipase A1 [EC:3.1.1.-];K19404//phosphatidic acid-selective phospholipase A1 [EC:3.1.1.-];K14075//pancreatic lipase-related protein 2 [EC:3.1.1.3]+ko04975//Fat digestion and absorption+ko04972//Pancreatic secretion+ko00561//Glycerolipid metabolism+ko01100//Metabolic pathways;K14075//pancreatic lipase-related protein 2 [EC:3.1.1.3]+ko04975//Fat digestion a…	--	--	[MOI] TWOG0490 Vitellogenin/Lipoprotein lipase/Triacylglyerol lipase	XM_027992294.1 PREDICTED: Aphis gossypii lipase member H-like (LOC114127927), transcript variant X1, mRNA	Phospholipase A1 member A OS=Rattus norvegicus OX=10116 GN=Pla1a PE=1 SV=1	phospholipase A1-like isoform X1 [Melanaphis sacchari]
	CL2025.Contig4_All	0.3	0.33	0.61	Cytoskeleton	hydrolase activity	molecular_function	Metabolism	Lipid metabolism	K16343//calcium-independent phospholipase A2 [EC:3.1.1.4]+ko00590//Arachidonic acid metabolism+ko04750//Inflammatory mediator regulation of TRP channels+ko00564//Glycerophospholipid metabolism+ko00565//Ether lipid metabolism+ko04270//Vascular smooth muscle contraction+ko04014//Ras signaling pathway+ko00592//alpha-Linolenic acid metabolism+ko00591//Linoleic acid metabolism+ko01100//Metabolic pathw…	GO:0016787//hydrolase activity;GO:0016042//lipid catabolic process	Ankyrin repeats (3 copies)	[I] KOG0513 Ca2+-independent phospholipase A2	XM_022320828.1 PREDICTED: Myzus persicae 85/88 kDa calcium-independent phospholipase A2 (LOC111037952), mRNA	Serine/threonine-protein phosphatase 6 regulatory ankyrin repeat subunit A OS=Mus musculus OX=10090 GN=Ankrd28 PE=1 SV=1	85/88 kDa calcium-independent phospholipase A2 [Rhopalosiphum maidis]
	CL317.Contig2_All	0.87	0.14	0.12	Cytoskeleton	carboxylic ester hydrolase activity	molecular_function	--	--	K19404//phosphatidic acid-selective phospholipase A1 [EC:3.1.1.-];K19404//phosphatidic acid-selective phospholipase A1 [EC:3.1.1.-];K19404//phosphatidic acid-selective phospholipase A1 [EC:3.1.1.-];K19404//phosphatidic acid-selective phospholipase A1 [EC:3.1.1.-];K19404//phosphatidic acid-selective phospholipase A1 [EC:3.1.1.-]	GO:0052689//carboxylic ester hydrolase activity;GO:0005576//extracellular region	Lipase	[MOI] TWOG0490 Vitellogenin/Lipoprotein lipase/Triacylglyerol lipase	--	Pancreatic lipase-related protein 2 OS=Bos taurus OX=9913 GN=PNLIPRP2 PE=2 SV=1	lipase member H-like isoform X1 [Sipha flava]
	Unigene16912_All	0.98	0	0	Carbohydrate transport and metabolism	adult walking behavior	biological_process	--	--	K13704//abhydrolase domain-containing protein 12 [EC:3.1.1.23];K13704//abhydrolase domain-containing protein 12 [EC:3.1.1.23];K13704//abhydrolase domain-containing protein 12 [EC:3.1.1.23];K13704//abhydrolase domain-containing protein 12 [EC:3.1.1.23];K13704//abhydrolase domain-containing protein 12 [EC:3.1.1.23]	GO:0007628//adult walking behavior;GO:0007628//adult walking behavior;GO:0046464//acylglycerol catabolic process;GO:0032839//dendrite cytoplasm;GO:0005739//mitochondrion;GO:0008474//palmitoyl-(protein) hydrolase activity;GO:0002084//protein depalmitoylation;GO:0047372//acylglycerol lipase activity;GO:0004622//lysophospholipase activity;GO:0005739//mitochondrion;GO:0032839//dendrite cytoplasm;GO:0…	--	[R] KOG1552 Predicted alpha/beta hydrolase	XM_006500367.4 PREDICTED: Mus musculus abhydrolase domain containing 12 (Abhd12), transcript variant X2, mRNA	Lysophosphatidylserine lipase ABHD12 OS=Mus musculus OX=10090 GN=Abhd12 PE=1 SV=2	lysophosphatidylserine lipase ABHD12 isoform 1 [Mus musculus] >Q99LR1.2 RecName: Full=Lysophosphatidylserine lipase ABHD12; AltName: Full=2-arachidonoylglycerol hydrolase ABHD12; AltName: Full=Abhydrolase domain-containing protein 12; AltName: Full=Monoacylglycerol lipase ABHD12; AltName: Full=Oxidized phosphatidylserine lipase ABHD12 [Mus musculus] >EDL28584.1 abhydrolase domain containing 12, i…
	CL1233.Contig2_All	0.95	0	0	Cytoskeleton	--	--	Environmental Information Processing	Signal transduction	K19404//phosphatidic acid-selective phospholipase A1 [EC:3.1.1.-];K19404//phosphatidic acid-selective phospholipase A1 [EC:3.1.1.-];K13618//phospholipase A1 member A [EC:3.1.1.-]+ko04014//Ras signaling pathway;K13618//phospholipase A1 member A [EC:3.1.1.-]+ko04014//Ras signaling pathway	--	--	[MOI] TWOG0490 Vitellogenin/Lipoprotein lipase/Triacylglyerol lipase	LR778256.1 Coregonus sp. 'balchen' genome assembly, chromosome: 4	Phospholipase A1 member A OS=Rattus norvegicus OX=10116 GN=Pla1a PE=1 SV=1	PREDICTED: phospholipase A1 member A isoform X1 [Hipposideros armiger]
	CL3888.Contig2_All	0.88	0	0	General function prediction only	lipid catabolic process	biological_process	Human Diseases	Neurodegenerative diseases	K04557//septin 5+ko05012//Parkinson disease	GO:0016042//lipid catabolic process;GO:0004620//phospholipase activity	Phospholipase B	[T] KOG3774 Uncharacterized conserved protein Lama	XM_027984383.1 PREDICTED: Aphis gossypii putative phospholipase B-like 2 (LOC114121886), mRNA	Putative phospholipase B-like 1 OS=Caenorhabditis elegans OX=6239 GN=Y37D8A.2 PE=1 SV=1	putative phospholipase B-like 2 [Rhopalosiphum maidis]
	Unigene4254_All	0	0.49	0.05	Transcription	extracellular region	cellular_component	--	--	K19404//phosphatidic acid-selective phospholipase A1 [EC:3.1.1.-]	GO:0005576//extracellular region;GO:0052689//carboxylic ester hydrolase activity;GO:0016021//integral component of membrane	--	--	XM_027992294.1 PREDICTED: Aphis gossypii lipase member H-like (LOC114127927), transcript variant X1, mRNA	--	phospholipase A1-like isoform X1 [Aphis gossypii]
	CL1233.Contig5_All	0	0	0.42	Cytoskeleton	integral component of membrane	cellular_component	Metabolism	Lipid metabolism	K19404//phosphatidic acid-selective phospholipase A1 [EC:3.1.1.-];K19404//phosphatidic acid-selective phospholipase A1 [EC:3.1.1.-];K14075//pancreatic lipase-related protein 2 [EC:3.1.1.3]+ko04975//Fat digestion and absorption+ko04972//Pancreatic secretion+ko00561//Glycerolipid metabolism+ko01100//Metabolic pathways;K14075//pancreatic lipase-related protein 2 [EC:3.1.1.3]+ko04975//Fat digestion a…	GO:0016021//integral component of membrane;GO:0052689//carboxylic ester hydrolase activity;GO:0005576//extracellular region	--	[MOI] TWOG0490 Vitellogenin/Lipoprotein lipase/Triacylglyerol lipase	XM_027992294.1 PREDICTED: Aphis gossypii lipase member H-like (LOC114127927), transcript variant X1, mRNA	Phospholipase A1 member A OS=Rattus norvegicus OX=10116 GN=Pla1a PE=1 SV=1	lipase member H-B [Sipha flava]
	CL1364.Contig4_All	0.31	0	0	Cytoskeleton	--	--	Metabolism	Lipid metabolism	K14073//pancreatic triacylglycerol lipase [EC:3.1.1.3]+ko04975//Fat digestion and absorption+ko04977//Vitamin digestion and absorption+ko04972//Pancreatic secretion+ko00561//Glycerolipid metabolism+ko01100//Metabolic pathways;K19404//phosphatidic acid-selective phospholipase A1 [EC:3.1.1.-];K14073//pancreatic triacylglycerol lipase [EC:3.1.1.3]+ko04975//Fat digestion and absorption+ko04977//Vitam…	--	--	[MOI] TWOG0490 Vitellogenin/Lipoprotein lipase/Triacylglyerol lipase	--	Lipase member H-B OS=Xenopus laevis OX=8355 GN=liph-b PE=2 SV=1	lipoprotein lipase-like isoform X2 [Melanaphis sacchari]
	CL2476.Contig1_All	0.29	0	0	Cytoskeleton	triglyceride lipase activity	molecular_function	Metabolism	Lipid metabolism	K14073//pancreatic triacylglycerol lipase [EC:3.1.1.3]+ko04975//Fat digestion and absorption+ko04977//Vitamin digestion and absorption+ko04972//Pancreatic secretion+ko00561//Glycerolipid metabolism+ko01100//Metabolic pathways;K14073//pancreatic triacylglycerol lipase [EC:3.1.1.3]+ko04975//Fat digestion and absorption+ko04977//Vitamin digestion and absorption+ko04972//Pancreatic secretion+ko00561/…	GO:0004806//triglyceride lipase activity;GO:0006629//lipid metabolic process;GO:0005576//extracellular region;GO:0046872//metal ion binding	Lipase	[MOI] TWOG0490 Vitellogenin/Lipoprotein lipase/Triacylglyerol lipase	XM_025549107.1 PREDICTED: Sipha flava pancreatic triacylglycerol lipase-like (LOC112679338), mRNA	Pancreatic triacylglycerol lipase OS=Ictidomys tridecemlineatus OX=43179 GN=PNLIP PE=1 SV=2	pancreatic triacylglycerol lipase-like [Myzus persicae]
	CL3843.Contig2_All	0	0.23	0	General function prediction only	extracellular region	cellular_component	Metabolism	Lipid metabolism	K01047//secretory phospholipase A2 [EC:3.1.1.4]+ko00590//Arachidonic acid metabolism+ko04975//Fat digestion and absorption+ko04972//Pancreatic secretion+ko00564//Glycerophospholipid metabolism+ko00565//Ether lipid metabolism+ko04270//Vascular smooth muscle contraction+ko04014//Ras signaling pathway+ko00592//alpha-Linolenic acid metabolism+ko00591//Linoleic acid metabolism+ko01100//Metabolic pathw…	GO:0005576//extracellular region;GO:0050482//arachidonic acid secretion;GO:0006644//phospholipid metabolic process;GO:0006644//phospholipid metabolic process;GO:0004623//phospholipase A2 activity	--	--	--	Group 3 secretory phospholipase A2 OS=Homo sapiens OX=9606 GN=PLA2G3 PE=1 SV=2	phospholipase A2-like isoform X1 [Rhopalosiphum maidis] >XP_026808685.1 phospholipase A2-like isoform X1 [Rhopalosiphum maidis]
	CL3391.Contig4_All	0	0.05	0	Posttranslational modification, protein turnover, chaperones	--	--	--	--	K13619//phospholipase DDHD1 [EC:3.1.1.-];K13619//phospholipase DDHD1 [EC:3.1.1.-];K13619//phospholipase DDHD1 [EC:3.1.1.-];K13619//phospholipase DDHD1 [EC:3.1.1.-];K13619//phospholipase DDHD1 [EC:3.1.1.-]	--	DDHD domain	[IU] KOG2308 Phosphatidic acid-preferring phospholipase A1, contains DDHD domain	XM_022320651.1 PREDICTED: Myzus persicae phospholipase DDHD1-like (LOC111037725), transcript variant X3, mRNA	Phospholipase DDHD1 OS=Mus musculus OX=10090 GN=Ddhd1 PE=1 SV=1	phospholipase DDHD1-like [Aphis gossypii]
	CL2025.Contig1_All	0.01	0	0	Cytoskeleton	hydrolase activity	molecular_function	Metabolism	Lipid metabolism	K16343//calcium-independent phospholipase A2 [EC:3.1.1.4]+ko00590//Arachidonic acid metabolism+ko04750//Inflammatory mediator regulation of TRP channels+ko00564//Glycerophospholipid metabolism+ko00565//Ether lipid metabolism+ko04270//Vascular smooth muscle contraction+ko04014//Ras signaling pathway+ko00592//alpha-Linolenic acid metabolism+ko00591//Linoleic acid metabolism+ko01100//Metabolic pathw…	GO:0016787//hydrolase activity;GO:0016042//lipid catabolic process	Ankyrin repeats (3 copies)	[I] KOG0513 Ca2+-independent phospholipase A2	XM_022320828.1 PREDICTED: Myzus persicae 85/88 kDa calcium-independent phospholipase A2 (LOC111037952), mRNA	Serine/threonine-protein phosphatase 6 regulatory ankyrin repeat subunit A OS=Mus musculus OX=10090 GN=Ankrd28 PE=1 SV=1	85/88 kDa calcium-independent phospholipase A2 [Rhopalosiphum maidis]
Detoxifying and antioxidant enzymes
Detoxifying enzymes
	Unigene29956_All	--	--	--	Transcription	--	--	Metabolism	Carbohydrate metabolism	K00115//glucose 1-dehydrogenase (FAD, quinone) [EC:1.1.5.9]+ko00030//Pentose phosphate pathway+ko01100//Metabolic pathways;K00108//choline dehydrogenase [EC:1.1.99.1]+ko00260//Glycine, serine and threonine metabolism+ko01100//Metabolic pathways;K00115//glucose 1-dehydrogenase (FAD, quinone) [EC:1.1.5.9]+ko00030//Pentose phosphate pathway+ko01100//Metabolic pathways;K00115//glucose 1-dehydrogenase…	--	--	[R] KOG1238 Glucose dehydrogenase/choline dehydrogenase/mandelonitrile lyase (GMC oxidoreductase family)	--	Neither inactivation nor afterpotential protein G OS=Drosophila melanogaster OX=7227 GN=ninaG PE=2 SV=2	glucose dehydrogenase [FAD, quinone]-like isoform X2 [Sipha flava]
	Unigene3995_All	1278.89	810.57	683.09	Transcription	--	--	Metabolism	Carbohydrate metabolism	K00108//choline dehydrogenase [EC:1.1.99.1]+ko00260//Glycine, serine and threonine metabolism+ko01100//Metabolic pathways;K00115//glucose 1-dehydrogenase (FAD, quinone) [EC:1.1.5.9]+ko00030//Pentose phosphate pathway+ko01100//Metabolic pathways;K00108//choline dehydrogenase [EC:1.1.99.1]+ko00260//Glycine, serine and threonine metabolism+ko01100//Metabolic pathways;K00115//glucose 1-dehydrogenase …	--	GMC oxidoreductase	[R] KOG1238 Glucose dehydrogenase/choline dehydrogenase/mandelonitrile lyase (GMC oxidoreductase family)	--	Choline dehydrogenase, mitochondrial OS=Homo sapiens OX=9606 GN=CHDH PE=1 SV=2	glucose dehydrogenase [FAD, quinone]-like [Melanaphis sacchari]
	CL4669.Contig1_All	158.4	105.45	117.68	Signal transduction mechanisms	--	--	Metabolism	Nucleotide metabolism	K00602//phosphoribosylaminoimidazolecarboxamide formyltransferase / IMP cyclohydrolase [EC:2.1.2.3 3.5.4.10]+ko00230//Purine metabolism+ko00670//One carbon pool by folate+ko01523//Antifolate resistance+ko01100//Metabolic pathways;K00602//phosphoribosylaminoimidazolecarboxamide formyltransferase / IMP cyclohydrolase [EC:2.1.2.3 3.5.4.10]+ko00230//Purine metabolism+ko00670//One carbon pool by folat…	--	GMC oxidoreductase	[F] KOG2555 AICAR transformylase/IMP cyclohydrolase/methylglyoxal synthase	XM_026948783.1 PREDICTED: Rhopalosiphum maidis bifunctional purine biosynthesis protein PURH (LOC113548104), mRNA	Bifunctional purine biosynthesis protein PURH OS=Bos taurus OX=9913 GN=ATIC PE=2 SV=1	glucose dehydrogenase [FAD, quinone]-like [Rhopalosiphum maidis]
	CL629.Contig1_All	24.68	27.99	32.5	Cytoskeleton	--	--	Metabolism	Carbohydrate metabolism	K00108//choline dehydrogenase [EC:1.1.99.1]+ko00260//Glycine, serine and threonine metabolism+ko01100//Metabolic pathways;K00108//choline dehydrogenase [EC:1.1.99.1]+ko00260//Glycine, serine and threonine metabolism+ko01100//Metabolic pathways;K00108//choline dehydrogenase [EC:1.1.99.1]+ko00260//Glycine, serine and threonine metabolism+ko01100//Metabolic pathways;K00108//choline dehydrogenase [EC…	--	GMC oxidoreductase	[R] KOG1238 Glucose dehydrogenase/choline dehydrogenase/mandelonitrile lyase (GMC oxidoreductase family)	--	Choline dehydrogenase, mitochondrial OS=Rattus norvegicus OX=10116 GN=Chdh PE=1 SV=1	glucose dehydrogenase [FAD, quinone]-like [Rhopalosiphum maidis]
	CL629.Contig4_All	8.29	12.45	2.93	Cytoskeleton	--	--	Metabolism	Carbohydrate metabolism	K00108//choline dehydrogenase [EC:1.1.99.1]+ko00260//Glycine, serine and threonine metabolism+ko01100//Metabolic pathways;K00108//choline dehydrogenase [EC:1.1.99.1]+ko00260//Glycine, serine and threonine metabolism+ko01100//Metabolic pathways;K00108//choline dehydrogenase [EC:1.1.99.1]+ko00260//Glycine, serine and threonine metabolism+ko01100//Metabolic pathways;K00108//choline dehydrogenase [EC…	--	GMC oxidoreductase	[R] KOG1238 Glucose dehydrogenase/choline dehydrogenase/mandelonitrile lyase (GMC oxidoreductase family)	--	Choline dehydrogenase, mitochondrial OS=Rattus norvegicus OX=10116 GN=Chdh PE=1 SV=1	glucose dehydrogenase [FAD, quinone]-like [Rhopalosiphum maidis]
	Unigene6255_All	2.54	2.24	7.7	Transcription	--	--	Metabolism	Amino acid metabolism	K00108//choline dehydrogenase [EC:1.1.99.1]+ko00260//Glycine, serine and threonine metabolism+ko01100//Metabolic pathways;K00108//choline dehydrogenase [EC:1.1.99.1]+ko00260//Glycine, serine and threonine metabolism+ko01100//Metabolic pathways;K00108//choline dehydrogenase [EC:1.1.99.1]+ko00260//Glycine, serine and threonine metabolism+ko01100//Metabolic pathways;K00108//choline dehydrogenase [EC…	--	GMC oxidoreductase	[R] KOG1238 Glucose dehydrogenase/choline dehydrogenase/mandelonitrile lyase (GMC oxidoreductase family)	XM_025549829.1 PREDICTED: Sipha flava glucose dehydrogenase [FAD, quinone] (LOC112679885), transcript variant X2, mRNA	Glucose dehydrogenase [FAD, quinone] OS=Drosophila pseudoobscura pseudoobscura OX=46245 GN=Gld PE=3 SV=4	glucose dehydrogenase [Aphis craccivora]
	CL629.Contig2_All	2.33	6.12	3.84	Cytoskeleton	--	--	Metabolism	Carbohydrate metabolism	K00108//choline dehydrogenase [EC:1.1.99.1]+ko00260//Glycine, serine and threonine metabolism+ko01100//Metabolic pathways;K00108//choline dehydrogenase [EC:1.1.99.1]+ko00260//Glycine, serine and threonine metabolism+ko01100//Metabolic pathways;K00108//choline dehydrogenase [EC:1.1.99.1]+ko00260//Glycine, serine and threonine metabolism+ko01100//Metabolic pathways;K00115//glucose 1-dehydrogenase (…	--	GMC oxidoreductase	[R] KOG1238 Glucose dehydrogenase/choline dehydrogenase/mandelonitrile lyase (GMC oxidoreductase family)	--	Glucose dehydrogenase [FAD, quinone] OS=Drosophila pseudoobscura pseudoobscura OX=46245 GN=Gld PE=3 SV=4	glucose dehydrogenase [FAD, quinone]-like [Rhopalosiphum maidis]
	Unigene11433_All	3.32	4.75	3.78	Cell wall/membrane/envelope biogenesis	oxidoreductase activity, acting on CH-OH group of donors	molecular_function	Metabolism	Amino acid metabolism	K00108//choline dehydrogenase [EC:1.1.99.1]+ko00260//Glycine, serine and threonine metabolism+ko01100//Metabolic pathways;K00108//choline dehydrogenase [EC:1.1.99.1]+ko00260//Glycine, serine and threonine metabolism+ko01100//Metabolic pathways;K00108//choline dehydrogenase [EC:1.1.99.1]+ko00260//Glycine, serine and threonine metabolism+ko01100//Metabolic pathways;K00108//choline dehydrogenase [EC…	GO:0016614//oxidoreductase activity, acting on CH-OH group of donors;GO:0016021//integral component of membrane;GO:0050660//flavin adenine dinucleotide binding	--	[R] KOG1238 Glucose dehydrogenase/choline dehydrogenase/mandelonitrile lyase (GMC oxidoreductase family)	--	Choline dehydrogenase, mitochondrial OS=Homo sapiens OX=9606 GN=CHDH PE=1 SV=2	glucose dehydrogenase [FAD, quinone]-like isoform X2 [Melanaphis sacchari]
	Unigene297_All	5.1	2.38	2.31	Transcription	oxidoreductase activity, acting on CH-OH group of donors	molecular_function	Metabolism	Amino acid metabolism	K00108//choline dehydrogenase [EC:1.1.99.1]+ko00260//Glycine, serine and threonine metabolism+ko01100//Metabolic pathways;K00108//choline dehydrogenase [EC:1.1.99.1]+ko00260//Glycine, serine and threonine metabolism+ko01100//Metabolic pathways;K00108//choline dehydrogenase [EC:1.1.99.1]+ko00260//Glycine, serine and threonine metabolism+ko01100//Metabolic pathways;K00108//choline dehydrogenase [EC…	GO:0016614//oxidoreductase activity, acting on CH-OH group of donors;GO:0050660//flavin adenine dinucleotide binding	GMC oxidoreductase	[R] KOG1238 Glucose dehydrogenase/choline dehydrogenase/mandelonitrile lyase (GMC oxidoreductase family)	XM_026957564.1 PREDICTED: Rhopalosiphum maidis glucose dehydrogenase [FAD, quinone]-like (LOC113553957), mRNA	Glucose dehydrogenase [FAD, quinone] OS=Drosophila pseudoobscura pseudoobscura OX=46245 GN=Gld PE=3 SV=4	glucose dehydrogenase [FAD, quinone]-like [Rhopalosiphum maidis]
	Unigene13690_All	1.77	2.79	3.49	Carbohydrate transport and metabolism	oxidoreductase activity, acting on CH-OH group of donors	molecular_function	Metabolism	Carbohydrate metabolism	K00108//choline dehydrogenase [EC:1.1.99.1]+ko00260//Glycine, serine and threonine metabolism+ko01100//Metabolic pathways;K00115//glucose 1-dehydrogenase (FAD, quinone) [EC:1.1.5.9]+ko00030//Pentose phosphate pathway+ko01100//Metabolic pathways;K00108//choline dehydrogenase [EC:1.1.99.1]+ko00260//Glycine, serine and threonine metabolism+ko01100//Metabolic pathways;K00108//choline dehydrogenase [E…	GO:0016614//oxidoreductase activity, acting on CH-OH group of donors;GO:0050660//flavin adenine dinucleotide binding	GMC oxidoreductase	[R] KOG1238 Glucose dehydrogenase/choline dehydrogenase/mandelonitrile lyase (GMC oxidoreductase family)	--	Glucose dehydrogenase [FAD, quinone] OS=Drosophila pseudoobscura pseudoobscura OX=46245 GN=Gld PE=3 SV=4	glucose dehydrogenase [FAD, quinone]-like [Rhopalosiphum maidis]
	Unigene13826_All	1.82	2.85	2.87	Carbohydrate transport and metabolism	flavin adenine dinucleotide binding	molecular_function	Metabolism	Amino acid metabolism	K00108//choline dehydrogenase [EC:1.1.99.1]+ko00260//Glycine, serine and threonine metabolism+ko01100//Metabolic pathways;K00108//choline dehydrogenase [EC:1.1.99.1]+ko00260//Glycine, serine and threonine metabolism+ko01100//Metabolic pathways;K00108//choline dehydrogenase [EC:1.1.99.1]+ko00260//Glycine, serine and threonine metabolism+ko01100//Metabolic pathways;K00108//choline dehydrogenase [EC…	GO:0050660//flavin adenine dinucleotide binding;GO:0016614//oxidoreductase activity, acting on CH-OH group of donors;GO:0016021//integral component of membrane	GMC oxidoreductase	[R] KOG1238 Glucose dehydrogenase/choline dehydrogenase/mandelonitrile lyase (GMC oxidoreductase family)	XM_008207768.4 PREDICTED: Nasonia vitripennis glucose dehydrogenase [FAD, quinone]-like (LOC100117838), mRNA	Glucose dehydrogenase [FAD, quinone] OS=Drosophila pseudoobscura pseudoobscura OX=46245 GN=Gld PE=3 SV=4	glucose dehydrogenase [FAD, quinone]-like [Rhopalosiphum maidis]
	Unigene13970_All	2.98	2.38	2.04	Carbohydrate transport and metabolism	oxidoreductase activity, acting on CH-OH group of donors	molecular_function	Metabolism	Amino acid metabolism	K00108//choline dehydrogenase [EC:1.1.99.1]+ko00260//Glycine, serine and threonine metabolism+ko01100//Metabolic pathways;K00108//choline dehydrogenase [EC:1.1.99.1]+ko00260//Glycine, serine and threonine metabolism+ko01100//Metabolic pathways;K00108//choline dehydrogenase [EC:1.1.99.1]+ko00260//Glycine, serine and threonine metabolism+ko01100//Metabolic pathways;K00108//choline dehydrogenase [EC…	GO:0016614//oxidoreductase activity, acting on CH-OH group of donors;GO:0016021//integral component of membrane;GO:0050660//flavin adenine dinucleotide binding	GMC oxidoreductase	[R] KOG1238 Glucose dehydrogenase/choline dehydrogenase/mandelonitrile lyase (GMC oxidoreductase family)	XM_034375533.1 PREDICTED: Thrips palmi uncharacterized LOC117639660 (LOC117639660), mRNA	Glucose dehydrogenase [FAD, quinone] OS=Drosophila melanogaster OX=7227 GN=Gld PE=3 SV=3	glucose dehydrogenase [FAD, quinone] [Myzus persicae] >XP_022161382.1 glucose dehydrogenase [FAD, quinone] [Myzus persicae]
	Unigene6161_All	1.6	1.34	2.49	Transcription	flavin adenine dinucleotide binding	molecular_function	Metabolism	Amino acid metabolism	K00108//choline dehydrogenase [EC:1.1.99.1]+ko00260//Glycine, serine and threonine metabolism+ko01100//Metabolic pathways;K00108//choline dehydrogenase [EC:1.1.99.1]+ko00260//Glycine, serine and threonine metabolism+ko01100//Metabolic pathways;K00108//choline dehydrogenase [EC:1.1.99.1]+ko00260//Glycine, serine and threonine metabolism+ko01100//Metabolic pathways;K00108//choline dehydrogenase [EC…	GO:0050660//flavin adenine dinucleotide binding;GO:0016614//oxidoreductase activity, acting on CH-OH group of donors	GMC oxidoreductase	[R] KOG1238 Glucose dehydrogenase/choline dehydrogenase/mandelonitrile lyase (GMC oxidoreductase family)	XM_026957155.1 PREDICTED: Rhopalosiphum maidis glucose dehydrogenase [FAD, quinone] (LOC113553687), mRNA	Glucose dehydrogenase [FAD, quinone] OS=Drosophila pseudoobscura pseudoobscura OX=46245 GN=Gld PE=3 SV=4	glucose dehydrogenase [FAD, quinone] [Acyrthosiphon pisum]
	Unigene3168_All	1.42	1.91	1.34	Transcription	oxidoreductase activity, acting on CH-OH group of donors	molecular_function	Metabolism	Carbohydrate metabolism	K00115//glucose 1-dehydrogenase (FAD, quinone) [EC:1.1.5.9]+ko00030//Pentose phosphate pathway+ko01100//Metabolic pathways;K00115//glucose 1-dehydrogenase (FAD, quinone) [EC:1.1.5.9]+ko00030//Pentose phosphate pathway+ko01100//Metabolic pathways;K00108//choline dehydrogenase [EC:1.1.99.1]+ko00260//Glycine, serine and threonine metabolism+ko01100//Metabolic pathways;K00108//choline dehydrogenase […	GO:0016614//oxidoreductase activity, acting on CH-OH group of donors;GO:0050660//flavin adenine dinucleotide binding;GO:0016021//integral component of membrane	GMC oxidoreductase	[R] KOG1238 Glucose dehydrogenase/choline dehydrogenase/mandelonitrile lyase (GMC oxidoreductase family)	XM_022306938.1 PREDICTED: Myzus persicae glucose dehydrogenase [FAD, quinone]-like (LOC111028328), transcript variant X2, mRNA	Neither inactivation nor afterpotential protein G OS=Drosophila melanogaster OX=7227 GN=ninaG PE=2 SV=2	glucose dehydrogenase [FAD, quinone]-like isoform X1 [Melanaphis sacchari] >XP_025196579.1 glucose dehydrogenase [FAD, quinone]-like isoform X1 [Melanaphis sacchari]
	CL54.Contig6_All	1.17	1.59	0	Posttranslational modification, protein turnover, chaperones	--	--	Metabolism	Carbohydrate metabolism	K00108//choline dehydrogenase [EC:1.1.99.1]+ko00260//Glycine, serine and threonine metabolism+ko01100//Metabolic pathways;K00115//glucose 1-dehydrogenase (FAD, quinone) [EC:1.1.5.9]+ko00030//Pentose phosphate pathway+ko01100//Metabolic pathways;K00115//glucose 1-dehydrogenase (FAD, quinone) [EC:1.1.5.9]+ko00030//Pentose phosphate pathway+ko01100//Metabolic pathways;K00115//glucose 1-dehydrogenase…	--	GMC oxidoreductase	[R] KOG1238 Glucose dehydrogenase/choline dehydrogenase/mandelonitrile lyase (GMC oxidoreductase family)	XM_026966482.1 PREDICTED: Rhopalosiphum maidis glucose dehydrogenase [FAD, quinone]-like (LOC113560546), mRNA	Choline dehydrogenase, mitochondrial OS=Homo sapiens OX=9606 GN=CHDH PE=1 SV=2	glucose dehydrogenase [FAD, quinone]-like isoform X1 [Myzus persicae]
	Unigene11993_All	0	0.84	1.81	Cell wall/membrane/envelope biogenesis	--	--	Metabolism	Amino acid metabolism	K00108//choline dehydrogenase [EC:1.1.99.1]+ko00260//Glycine, serine and threonine metabolism+ko01100//Metabolic pathways;K00108//choline dehydrogenase [EC:1.1.99.1]+ko00260//Glycine, serine and threonine metabolism+ko01100//Metabolic pathways;K00108//choline dehydrogenase [EC:1.1.99.1]+ko00260//Glycine, serine and threonine metabolism+ko01100//Metabolic pathways;K00108//choline dehydrogenase [EC…	--	GMC oxidoreductase	[R] KOG1238 Glucose dehydrogenase/choline dehydrogenase/mandelonitrile lyase (GMC oxidoreductase family)	XM_015514745.1 PREDICTED: Diuraphis noxia glucose dehydrogenase [FAD, quinone]-like (LOC107166181), transcript variant X2, mRNA	Glucose dehydrogenase [FAD, quinone] OS=Drosophila melanogaster OX=7227 GN=Gld PE=3 SV=3	glucose dehydrogenase [FAD, quinone]-like [Sipha flava]
	CL629.Contig3_All	0.43	1.22	0.27	Cytoskeleton	--	--	Metabolism	Carbohydrate metabolism	K00108//choline dehydrogenase [EC:1.1.99.1]+ko00260//Glycine, serine and threonine metabolism+ko01100//Metabolic pathways;K00108//choline dehydrogenase [EC:1.1.99.1]+ko00260//Glycine, serine and threonine metabolism+ko01100//Metabolic pathways;K00108//choline dehydrogenase [EC:1.1.99.1]+ko00260//Glycine, serine and threonine metabolism+ko01100//Metabolic pathways;K00115//glucose 1-dehydrogenase (…	--	GMC oxidoreductase	[R] KOG1238 Glucose dehydrogenase/choline dehydrogenase/mandelonitrile lyase (GMC oxidoreductase family)	--	Glucose dehydrogenase [FAD, quinone] OS=Drosophila pseudoobscura pseudoobscura OX=46245 GN=Gld PE=3 SV=4	glucose dehydrogenase [FAD, quinone]-like [Rhopalosiphum maidis]
	Unigene30197_All	0	0	1.54	Transcription	--	--	Metabolism	Carbohydrate metabolism	K00115//glucose 1-dehydrogenase (FAD, quinone) [EC:1.1.5.9]+ko00030//Pentose phosphate pathway+ko01100//Metabolic pathways;K00115//glucose 1-dehydrogenase (FAD, quinone) [EC:1.1.5.9]+ko00030//Pentose phosphate pathway+ko01100//Metabolic pathways;K00115//glucose 1-dehydrogenase (FAD, quinone) [EC:1.1.5.9]+ko00030//Pentose phosphate pathway+ko01100//Metabolic pathways;K00115//glucose 1-dehydrogenas…	--	GMC oxidoreductase	[R] KOG1238 Glucose dehydrogenase/choline dehydrogenase/mandelonitrile lyase (GMC oxidoreductase family)	XM_026433540.1 PREDICTED: Frankliniella occidentalis uncharacterized LOC113214230 (LOC113214230), mRNA	Choline dehydrogenase, mitochondrial OS=Homo sapiens OX=9606 GN=CHDH PE=1 SV=2	PREDICTED: glucose dehydrogenase [FAD, quinone]-like isoform X2 [Diuraphis noxia]
	Unigene19131_All	1.25	0	0	Carbohydrate transport and metabolism	integral component of membrane	cellular_component	Metabolism	Amino acid metabolism	K00108//choline dehydrogenase [EC:1.1.99.1]+ko00260//Glycine, serine and threonine metabolism+ko01100//Metabolic pathways;K00108//choline dehydrogenase [EC:1.1.99.1]+ko00260//Glycine, serine and threonine metabolism+ko01100//Metabolic pathways;K00108//choline dehydrogenase [EC:1.1.99.1]+ko00260//Glycine, serine and threonine metabolism+ko01100//Metabolic pathways;K00108//choline dehydrogenase [EC…	GO:0016021//integral component of membrane;GO:0016614//oxidoreductase activity, acting on CH-OH group of donors;GO:0050660//flavin adenine dinucleotide binding	--	[R] KOG1238 Glucose dehydrogenase/choline dehydrogenase/mandelonitrile lyase (GMC oxidoreductase family)	--	--	glucose dehydrogenase [FAD, quinone] isoform X1 [Myzus persicae]
	Unigene29957_All	0	0.15	0.93	Transcription	--	--	Metabolism	Carbohydrate metabolism	K00115//glucose 1-dehydrogenase (FAD, quinone) [EC:1.1.5.9]+ko00030//Pentose phosphate pathway+ko01100//Metabolic pathways;K00115//glucose 1-dehydrogenase (FAD, quinone) [EC:1.1.5.9]+ko00030//Pentose phosphate pathway+ko01100//Metabolic pathways;K00115//glucose 1-dehydrogenase (FAD, quinone) [EC:1.1.5.9]+ko00030//Pentose phosphate pathway+ko01100//Metabolic pathways;K00115//glucose 1-dehydrogenas…	--	--	[R] KOG1238 Glucose dehydrogenase/choline dehydrogenase/mandelonitrile lyase (GMC oxidoreductase family)	--	Choline dehydrogenase, mitochondrial OS=Homo sapiens OX=9606 GN=CHDH PE=1 SV=2	glucose dehydrogenase, partial [Aphis craccivora]
	CL54.Contig7_All	0	0	1.05	Posttranslational modification, protein turnover, chaperones	flavin adenine dinucleotide binding	molecular_function	Metabolism	Carbohydrate metabolism	K00108//choline dehydrogenase [EC:1.1.99.1]+ko00260//Glycine, serine and threonine metabolism+ko01100//Metabolic pathways;K00115//glucose 1-dehydrogenase (FAD, quinone) [EC:1.1.5.9]+ko00030//Pentose phosphate pathway+ko01100//Metabolic pathways;K00115//glucose 1-dehydrogenase (FAD, quinone) [EC:1.1.5.9]+ko00030//Pentose phosphate pathway+ko01100//Metabolic pathways;K00108//choline dehydrogenase […	GO:0050660//flavin adenine dinucleotide binding;GO:0016614//oxidoreductase activity, acting on CH-OH group of donors;GO:0016021//integral component of membrane	GMC oxidoreductase	[R] KOG1238 Glucose dehydrogenase/choline dehydrogenase/mandelonitrile lyase (GMC oxidoreductase family)	XM_026966482.1 PREDICTED: Rhopalosiphum maidis glucose dehydrogenase [FAD, quinone]-like (LOC113560546), mRNA	Choline dehydrogenase, mitochondrial OS=Homo sapiens OX=9606 GN=CHDH PE=1 SV=2	glucose dehydrogenase [FAD, quinone] isoform X1 [Acyrthosiphon pisum]
	Unigene22535_All	0	0.91	0	Signal transduction mechanisms	flavin adenine dinucleotide binding	molecular_function	Metabolism	Carbohydrate metabolism	K00115//glucose 1-dehydrogenase (FAD, quinone) [EC:1.1.5.9]+ko00030//Pentose phosphate pathway+ko01100//Metabolic pathways;K00115//glucose 1-dehydrogenase (FAD, quinone) [EC:1.1.5.9]+ko00030//Pentose phosphate pathway+ko01100//Metabolic pathways;K00115//glucose 1-dehydrogenase (FAD, quinone) [EC:1.1.5.9]+ko00030//Pentose phosphate pathway+ko01100//Metabolic pathways;K00115//glucose 1-dehydrogenas…	GO:0050660//flavin adenine dinucleotide binding;GO:0016614//oxidoreductase activity, acting on CH-OH group of donors	--	[R] KOG1238 Glucose dehydrogenase/choline dehydrogenase/mandelonitrile lyase (GMC oxidoreductase family)	--	Glucose dehydrogenase [FAD, quinone] OS=Drosophila pseudoobscura pseudoobscura OX=46245 GN=Gld PE=3 SV=4	glucose dehydrogenase [FAD, quinone]-like [Melanaphis sacchari]
	Unigene29854_All	0	0	0.86	Transcription	--	--	Metabolism	Amino acid metabolism	K00108//choline dehydrogenase [EC:1.1.99.1]+ko00260//Glycine, serine and threonine metabolism+ko01100//Metabolic pathways;K00108//choline dehydrogenase [EC:1.1.99.1]+ko00260//Glycine, serine and threonine metabolism+ko01100//Metabolic pathways;K00108//choline dehydrogenase [EC:1.1.99.1]+ko00260//Glycine, serine and threonine metabolism+ko01100//Metabolic pathways;K00108//choline dehydrogenase [EC…	--	GMC oxidoreductase	[R] KOG1238 Glucose dehydrogenase/choline dehydrogenase/mandelonitrile lyase (GMC oxidoreductase family)	--	Glucose dehydrogenase [FAD, quinone] OS=Drosophila melanogaster OX=7227 GN=Gld PE=3 SV=3	glucose dehydrogenase [FAD, quinone]-like [Rhopalosiphum maidis]
	Unigene3167_All	0.16	0.24	0.39	Transcription	integral component of membrane	cellular_component	Metabolism	Carbohydrate metabolism	K00115//glucose 1-dehydrogenase (FAD, quinone) [EC:1.1.5.9]+ko00030//Pentose phosphate pathway+ko01100//Metabolic pathways;K00115//glucose 1-dehydrogenase (FAD, quinone) [EC:1.1.5.9]+ko00030//Pentose phosphate pathway+ko01100//Metabolic pathways;K00115//glucose 1-dehydrogenase (FAD, quinone) [EC:1.1.5.9]+ko00030//Pentose phosphate pathway+ko01100//Metabolic pathways;K00115//glucose 1-dehydrogenas…	GO:0016021//integral component of membrane;GO:0016614//oxidoreductase activity, acting on CH-OH group of donors;GO:0050660//flavin adenine dinucleotide binding	GMC oxidoreductase	[R] KOG1238 Glucose dehydrogenase/choline dehydrogenase/mandelonitrile lyase (GMC oxidoreductase family)	XM_015510122.1 PREDICTED: Diuraphis noxia glucose dehydrogenase [FAD, quinone]-like (LOC107162937), transcript variant X3, mRNA	Glucose dehydrogenase [FAD, quinone] OS=Drosophila pseudoobscura pseudoobscura OX=46245 GN=Gld PE=3 SV=4	glucose dehydrogenase [FAD, quinone]-like isoform X2 [Myzus persicae]
	Unigene15556_All	0.5	0	0	Carbohydrate transport and metabolism	--	--	Metabolism	Carbohydrate metabolism	K00115//glucose 1-dehydrogenase (FAD, quinone) [EC:1.1.5.9]+ko00030//Pentose phosphate pathway+ko01100//Metabolic pathways;K00115//glucose 1-dehydrogenase (FAD, quinone) [EC:1.1.5.9]+ko00030//Pentose phosphate pathway+ko01100//Metabolic pathways;K00108//choline dehydrogenase [EC:1.1.99.1]+ko00260//Glycine, serine and threonine metabolism+ko01100//Metabolic pathways;K00108//choline dehydrogenase […	--	GMC oxidoreductase	[R] KOG1238 Glucose dehydrogenase/choline dehydrogenase/mandelonitrile lyase (GMC oxidoreductase family)	XM_025562154.1 PREDICTED: Sipha flava glucose dehydrogenase [FAD, quinone]-like (LOC112688791), partial mRNA	Choline dehydrogenase, mitochondrial OS=Homo sapiens OX=9606 GN=CHDH PE=1 SV=2	glucose dehydrogenase [FAD, quinone]-like, partial [Sipha flava]
	CL1809.Contig4_All	0	0.14	0	Cytoskeleton	flavin adenine dinucleotide binding	molecular_function	Metabolism	Carbohydrate metabolism	K00115//glucose 1-dehydrogenase (FAD, quinone) [EC:1.1.5.9]+ko00030//Pentose phosphate pathway+ko01100//Metabolic pathways;K00108//choline dehydrogenase [EC:1.1.99.1]+ko00260//Glycine, serine and threonine metabolism+ko01100//Metabolic pathways;K00115//glucose 1-dehydrogenase (FAD, quinone) [EC:1.1.5.9]+ko00030//Pentose phosphate pathway+ko01100//Metabolic pathways;K00115//glucose 1-dehydrogenase…	GO:0050660//flavin adenine dinucleotide binding;GO:0016614//oxidoreductase activity, acting on CH-OH group of donors	GMC oxidoreductase	[R] KOG1238 Glucose dehydrogenase/choline dehydrogenase/mandelonitrile lyase (GMC oxidoreductase family)	XM_016802448.2 PREDICTED: Acyrthosiphon pisum glucose dehydrogenase [FAD, quinone] (LOC100168708), transcript variant X3, mRNA	Glucose dehydrogenase [FAD, quinone] OS=Drosophila pseudoobscura pseudoobscura OX=46245 GN=Gld PE=3 SV=4	glucose dehydrogenase [FAD, quinone]-like [Myzus persicae]
	Unigene8716_All	--	--	--	Transcription	--	--	Metabolism	Carbohydrate metabolism	K01077//alkaline phosphatase [EC:3.1.3.1]+ko00730//Thiamine metabolism+ko01100//Metabolic pathways+ko00790//Folate biosynthesis;K00134//glyceraldehyde 3-phosphate dehydrogenase [EC:1.2.1.12]+ko01200//Carbon metabolism+ko00010//Glycolysis / Gluconeogenesis+ko01230//Biosynthesis of amino acids+ko05010//Alzheimer disease+ko01100//Metabolic pathways+ko04066//HIF-1 signaling pathway;K00134//glyceralde…	--	Alkaline phosphatase	[G] KOG0657 Glyceraldehyde 3-phosphate dehydrogenase	NM_001293474.1 Acyrthosiphon pisum glyceraldehyde-3-phosphate dehydrogenase (LOC100169122), mRNA	Glyceraldehyde-3-phosphate dehydrogenase 2 OS=Drosophila pseudoobscura pseudoobscura OX=46245 GN=Gapdh2 PE=2 SV=2	alkaline phosphatase-like isoform X1 [Melanaphis sacchari]
	CL80.Contig4_All	--	--	--	Cytoskeleton	--	--	Metabolism	Carbohydrate metabolism	K01077//alkaline phosphatase [EC:3.1.3.1]+ko00730//Thiamine metabolism+ko01100//Metabolic pathways+ko00790//Folate biosynthesis;K00134//glyceraldehyde 3-phosphate dehydrogenase [EC:1.2.1.12]+ko01200//Carbon metabolism+ko00010//Glycolysis / Gluconeogenesis+ko01230//Biosynthesis of amino acids+ko05010//Alzheimer disease+ko01100//Metabolic pathways+ko04066//HIF-1 signaling pathway;K00134//glyceralde…	--	Alkaline phosphatase	[G] KOG0657 Glyceraldehyde 3-phosphate dehydrogenase	NM_001293474.1 Acyrthosiphon pisum glyceraldehyde-3-phosphate dehydrogenase (LOC100169122), mRNA	Glyceraldehyde-3-phosphate dehydrogenase 2 OS=Drosophila pseudoobscura pseudoobscura OX=46245 GN=Gapdh2 PE=2 SV=2	alkaline phosphatase-like isoform X1 [Melanaphis sacchari]
	Unigene11531_All	139.61	218.09	135.25	Cell wall/membrane/envelope biogenesis	alkaline phosphatase activity	molecular_function	Metabolism	Metabolism of cofactors and vitamins	K01077//alkaline phosphatase [EC:3.1.3.1]+ko00730//Thiamine metabolism+ko01100//Metabolic pathways+ko00790//Folate biosynthesis;K01077//alkaline phosphatase [EC:3.1.3.1]+ko00730//Thiamine metabolism+ko01100//Metabolic pathways+ko00790//Folate biosynthesis;K01077//alkaline phosphatase [EC:3.1.3.1]+ko00730//Thiamine metabolism+ko01100//Metabolic pathways+ko00790//Folate biosynthesis;K01077//alkalin…	GO:0004035//alkaline phosphatase activity	Alkaline phosphatase	[P] KOG4126 Alkaline phosphatase	LT963427.1 Plasmodium sp. gorilla clade G1 genome assembly, chromosome: 14	Membrane-bound alkaline phosphatase OS=Bombyx mori OX=7091 GN=Alp-m PE=1 SV=4	Alkaline-phosphatase-like, core domain,Alkaline phosphatase-like, alpha/beta/alpha,Alkaline [Cinara cedri]
	Unigene11470_All	248.34	100	106.2	Cell wall/membrane/envelope biogenesis	alkaline phosphatase activity	molecular_function	Metabolism	Metabolism of cofactors and vitamins	K01077//alkaline phosphatase [EC:3.1.3.1]+ko00730//Thiamine metabolism+ko01100//Metabolic pathways+ko00790//Folate biosynthesis;K01077//alkaline phosphatase [EC:3.1.3.1]+ko00730//Thiamine metabolism+ko01100//Metabolic pathways+ko00790//Folate biosynthesis;K01077//alkaline phosphatase [EC:3.1.3.1]+ko00730//Thiamine metabolism+ko01100//Metabolic pathways+ko00790//Folate biosynthesis;K01077//alkalin…	GO:0004035//alkaline phosphatase activity	Alkaline phosphatase	[P] KOG4126 Alkaline phosphatase	XM_022319444.1 PREDICTED: Myzus persicae membrane-bound alkaline phosphatase-like (LOC111037077), mRNA	Alkaline phosphatase, tissue-nonspecific isozyme OS=Gallus gallus OX=9031 GN=ALPL PE=2 SV=1	membrane-bound alkaline phosphatase isoform X2 [Acyrthosiphon pisum]
	Unigene3174_All	22.85	46.51	16.17	Transcription	integral component of membrane	cellular_component	--	--	--	GO:0016021//integral component of membrane;GO:0003824//catalytic activity	Protein of unknown function (DUF229)	--	XM_027982695.1 PREDICTED: Aphis gossypii uncharacterized LOC114120703 (LOC114120703), transcript variant X4, mRNA	--	Alkaline phosphatase-like, alpha/beta/alpha,Protein of unknown function DUF229 [Cinara cedri]
	Unigene14507_All	10.7	8.99	14.94	Carbohydrate transport and metabolism	--	--	Metabolism	Carbohydrate metabolism	K01077//alkaline phosphatase [EC:3.1.3.1]+ko00730//Thiamine metabolism+ko01100//Metabolic pathways+ko00790//Folate biosynthesis;K00134//glyceraldehyde 3-phosphate dehydrogenase [EC:1.2.1.12]+ko01200//Carbon metabolism+ko00010//Glycolysis / Gluconeogenesis+ko01230//Biosynthesis of amino acids+ko05010//Alzheimer disease+ko01100//Metabolic pathways+ko04066//HIF-1 signaling pathway;K00134//glyceralde…	--	Alkaline phosphatase	[G] KOG0657 Glyceraldehyde 3-phosphate dehydrogenase	NM_001293474.1 Acyrthosiphon pisum glyceraldehyde-3-phosphate dehydrogenase (LOC100169122), mRNA	Glyceraldehyde-3-phosphate dehydrogenase 2 OS=Drosophila pseudoobscura pseudoobscura OX=46245 GN=Gapdh2 PE=2 SV=2	alkaline phosphatase-like isoform X2 [Melanaphis sacchari]
	Unigene19774_All	5.4	9.12	5.96	Carbohydrate transport and metabolism	--	--	Metabolism	Carbohydrate metabolism	K01077//alkaline phosphatase [EC:3.1.3.1]+ko00730//Thiamine metabolism+ko01100//Metabolic pathways+ko00790//Folate biosynthesis;K00134//glyceraldehyde 3-phosphate dehydrogenase [EC:1.2.1.12]+ko01200//Carbon metabolism+ko00010//Glycolysis / Gluconeogenesis+ko01230//Biosynthesis of amino acids+ko05010//Alzheimer disease+ko01100//Metabolic pathways+ko04066//HIF-1 signaling pathway;K00134//glyceralde…	--	Alkaline phosphatase	[G] KOG0657 Glyceraldehyde 3-phosphate dehydrogenase	NM_001293474.1 Acyrthosiphon pisum glyceraldehyde-3-phosphate dehydrogenase (LOC100169122), mRNA	Glyceraldehyde-3-phosphate dehydrogenase 2 OS=Drosophila pseudoobscura pseudoobscura OX=46245 GN=Gapdh2 PE=2 SV=2	alkaline phosphatase-like isoform X2 [Melanaphis sacchari]
	CL80.Contig3_All	4.6	2.41	7.36	Cytoskeleton	--	--	Metabolism	Carbohydrate metabolism	K01077//alkaline phosphatase [EC:3.1.3.1]+ko00730//Thiamine metabolism+ko01100//Metabolic pathways+ko00790//Folate biosynthesis;K00134//glyceraldehyde 3-phosphate dehydrogenase [EC:1.2.1.12]+ko01200//Carbon metabolism+ko00010//Glycolysis / Gluconeogenesis+ko01230//Biosynthesis of amino acids+ko05010//Alzheimer disease+ko01100//Metabolic pathways+ko04066//HIF-1 signaling pathway;K00134//glyceralde…	--	Alkaline phosphatase	[G] KOG0657 Glyceraldehyde 3-phosphate dehydrogenase	NM_001293474.1 Acyrthosiphon pisum glyceraldehyde-3-phosphate dehydrogenase (LOC100169122), mRNA	Glyceraldehyde-3-phosphate dehydrogenase 2 OS=Drosophila pseudoobscura pseudoobscura OX=46245 GN=Gapdh2 PE=2 SV=2	alkaline phosphatase-like isoform X2 [Melanaphis sacchari]
	Unigene9212_All	1.8	2.44	1.45	Transcription	alkaline phosphatase activity	molecular_function	Metabolism	Metabolism of cofactors and vitamins	K01077//alkaline phosphatase [EC:3.1.3.1]+ko00730//Thiamine metabolism+ko01100//Metabolic pathways+ko00790//Folate biosynthesis;K01077//alkaline phosphatase [EC:3.1.3.1]+ko00730//Thiamine metabolism+ko01100//Metabolic pathways+ko00790//Folate biosynthesis;K01077//alkaline phosphatase [EC:3.1.3.1]+ko00730//Thiamine metabolism+ko01100//Metabolic pathways+ko00790//Folate biosynthesis;K01077//alkalin…	GO:0004035//alkaline phosphatase activity	Alkaline phosphatase	[P] KOG4126 Alkaline phosphatase	XM_030963677.1 PREDICTED: Camarhynchus parvulus alkaline phosphatase, biomineralization associated (ALPL), transcript variant X2, mRNA	Alkaline phosphatase, tissue-nonspecific isozyme OS=Gallus gallus OX=9031 GN=ALPL PE=2 SV=1	alkaline phosphatase 1 [Aphis glycines]
	Unigene4816_All	1.06	0.79	3.11	Transcription	phosphatase activity	molecular_function	Metabolism	Metabolism of cofactors and vitamins	K01077//alkaline phosphatase [EC:3.1.3.1]+ko00730//Thiamine metabolism+ko01100//Metabolic pathways+ko00790//Folate biosynthesis;K01077//alkaline phosphatase [EC:3.1.3.1]+ko00730//Thiamine metabolism+ko01100//Metabolic pathways+ko00790//Folate biosynthesis;K01077//alkaline phosphatase [EC:3.1.3.1]+ko00730//Thiamine metabolism+ko01100//Metabolic pathways+ko00790//Folate biosynthesis;K01077//alkalin…	GO:0016791//phosphatase activity	Alkaline phosphatase	[P] KOG4126 Alkaline phosphatase	--	Alkaline phosphatase, tissue-nonspecific isozyme OS=Gallus gallus OX=9031 GN=ALPL PE=2 SV=1	membrane-bound alkaline phosphatase-like isoform X2 [Melanaphis sacchari]
	Unigene7857_All	1.37	1.58	0.27	Transcription	--	--	Metabolism	Metabolism of cofactors and vitamins	K01077//alkaline phosphatase [EC:3.1.3.1]+ko00730//Thiamine metabolism+ko01100//Metabolic pathways+ko00790//Folate biosynthesis;K01077//alkaline phosphatase [EC:3.1.3.1]+ko00730//Thiamine metabolism+ko01100//Metabolic pathways+ko00790//Folate biosynthesis;K01077//alkaline phosphatase [EC:3.1.3.1]+ko00730//Thiamine metabolism+ko01100//Metabolic pathways+ko00790//Folate biosynthesis;K01077//alkalin…	--	Alkaline phosphatase	[P] KOG4126 Alkaline phosphatase	XR_003149478.1 PREDICTED: Sipha flava alkaline phosphatase-like (LOC112693451), transcript variant X2, misc_RNA	Alkaline phosphatase, tissue-nonspecific isozyme OS=Homo sapiens OX=9606 GN=ALPL PE=1 SV=4	alkaline phosphatase-like isoform X1 [Sipha flava]
	Unigene13717_All	0.69	0.9	1.54	Carbohydrate transport and metabolism	integral component of membrane	cellular_component	--	--	--	GO:0016021//integral component of membrane;GO:0003824//catalytic activity	--	--	XM_015516706.1 PREDICTED: Diuraphis noxia uncharacterized LOC107167582 (LOC107167582), mRNA	--	Alkaline-phosphatase-like, core domain,Alkaline phosphatase-like, alpha/beta/alpha,Protein of unknown [Cinara cedri]
	Unigene14248_All	1.38	0.15	1.22	Carbohydrate transport and metabolism	sulfuric ester hydrolase activity	molecular_function	Metabolism	Glycan biosynthesis and metabolism	K01135//arylsulfatase B [EC:3.1.6.12]+ko04142//Lysosome+ko00531//Glycosaminoglycan degradation+ko01100//Metabolic pathways;K01135//arylsulfatase B [EC:3.1.6.12]+ko04142//Lysosome+ko00531//Glycosaminoglycan degradation+ko01100//Metabolic pathways;K13100//pre-mRNA-splicing factor CWC22	GO:0008484//sulfuric ester hydrolase activity	--	[R] KOG3867 Sulfatase	--	Arylsulfatase I OS=Mus musculus OX=10090 GN=Arsi PE=2 SV=1	Alkaline-phosphatase-like, core domain,Alkaline phosphatase-like, alpha/beta/alpha,Sulfatase, N- [Cinara cedri]
	Unigene11774_All	0.49	0	1.76	Cell wall/membrane/envelope biogenesis	sulfuric ester hydrolase activity	molecular_function	Metabolism	Glycan biosynthesis and metabolism	K01135//arylsulfatase B [EC:3.1.6.12]+ko04142//Lysosome+ko00531//Glycosaminoglycan degradation+ko01100//Metabolic pathways;K12375//arylsulfatase I/J [EC:3.1.6.-];K01135//arylsulfatase B [EC:3.1.6.12]+ko04142//Lysosome+ko00531//Glycosaminoglycan degradation+ko01100//Metabolic pathways;K01135//arylsulfatase B [EC:3.1.6.12]+ko04142//Lysosome+ko00531//Glycosaminoglycan degradation+ko01100//Metabolic …	GO:0008484//sulfuric ester hydrolase activity	Sulfatase	[R] KOG3867 Sulfatase	XM_029489299.1 PREDICTED: Acyrthosiphon pisum arylsulfatase B (LOC100163725), mRNA	Arylsulfatase B OS=Felis catus OX=9685 GN=ARSB PE=2 SV=1	Alkaline-phosphatase-like, core domain,Alkaline phosphatase-like, alpha/beta/alpha,Sulfatase, N- [Cinara cedri]
	Unigene29522_All	0.12	0.73	1.36	Transcription	integral component of membrane	cellular_component	Metabolism	Metabolism of cofactors and vitamins	K01077//alkaline phosphatase [EC:3.1.3.1]+ko00730//Thiamine metabolism+ko01100//Metabolic pathways+ko00790//Folate biosynthesis;K01077//alkaline phosphatase [EC:3.1.3.1]+ko00730//Thiamine metabolism+ko01100//Metabolic pathways+ko00790//Folate biosynthesis;K01077//alkaline phosphatase [EC:3.1.3.1]+ko00730//Thiamine metabolism+ko01100//Metabolic pathways+ko00790//Folate biosynthesis;K01077//alkalin…	GO:0016021//integral component of membrane;GO:0004035//alkaline phosphatase activity;GO:0016791//phosphatase activity	--	[P] KOG4126 Alkaline phosphatase	--	Alkaline phosphatase OS=Gadus morhua OX=8049 PE=1 SV=1	membrane-bound alkaline phosphatase-like [Aphis craccivora]
	CL4843.Contig1_All	73.15	65.81	94.48	Signal transduction mechanisms	integral component of membrane	cellular_component	Metabolism	Carbohydrate metabolism	K00699//glucuronosyltransferase [EC:2.4.1.17]+ko00980//Metabolism of xenobiotics by cytochrome P450+ko00982//Drug metabolism - cytochrome P450+ko00983//Drug metabolism - other enzymes+ko00040//Pentose and glucuronate interconversions+ko00860//Porphyrin and chlorophyll metabolism+ko00053//Ascorbate and aldarate metabolism+ko00830//Retinol metabolism+ko05204//Chemical carcinogenesis+ko00140//Steroi…	GO:0016021//integral component of membrane;GO:0015020//glucuronosyltransferase activity;GO:0016758//transferase activity, transferring hexosyl groups	UDP-glucoronosyl and UDP-glucosyl transferase	[GC] KOG1192 UDP-glucuronosyl and UDP-glucosyl transferase	XM_025551059.1 PREDICTED: Sipha flava UDP-glucuronosyltransferase 2B10-like (LOC112680843), transcript variant X2, mRNA	UDP-glucuronosyltransferase 2B23 OS=Macaca fascicularis OX=9541 GN=UGT2B23 PE=1 SV=1	UDP-glucuronosyltransferase 2B10-like [Myzus persicae] >ATN96055.1 UDP-glucuronosyl transferase 349A3 [Myzus persicae]
	Unigene6575_All	53.86	49.62	42.99	Transcription	integral component of membrane	cellular_component	Metabolism	Carbohydrate metabolism	K00699//glucuronosyltransferase [EC:2.4.1.17]+ko00980//Metabolism of xenobiotics by cytochrome P450+ko00982//Drug metabolism - cytochrome P450+ko00983//Drug metabolism - other enzymes+ko00040//Pentose and glucuronate interconversions+ko00860//Porphyrin and chlorophyll metabolism+ko00053//Ascorbate and aldarate metabolism+ko00830//Retinol metabolism+ko05204//Chemical carcinogenesis+ko00140//Steroi…	GO:0016021//integral component of membrane;GO:0016758//transferase activity, transferring hexosyl groups	UDP-glucoronosyl and UDP-glucosyl transferase	[GC] KOG1192 UDP-glucuronosyl and UDP-glucosyl transferase	XM_025553103.1 PREDICTED: Sipha flava UDP-glucuronosyltransferase 1-1-like (LOC112682487), partial mRNA	UDP-glucuronosyltransferase 2A3 OS=Mus musculus OX=10090 GN=Ugt2a3 PE=1 SV=1	UDP-glucuronosyltransferase 2C1-like [Rhopalosiphum maidis]
	CL2803.Contig3_All	43.77	19.64	18.77	Cytoskeleton	glucuronosyltransferase activity	molecular_function	Metabolism	Carbohydrate metabolism	K00699//glucuronosyltransferase [EC:2.4.1.17]+ko00980//Metabolism of xenobiotics by cytochrome P450+ko00982//Drug metabolism - cytochrome P450+ko00983//Drug metabolism - other enzymes+ko00040//Pentose and glucuronate interconversions+ko00860//Porphyrin and chlorophyll metabolism+ko00053//Ascorbate and aldarate metabolism+ko00830//Retinol metabolism+ko05204//Chemical carcinogenesis+ko00140//Steroi…	GO:0015020//glucuronosyltransferase activity;GO:0016021//integral component of membrane	UDP-glucoronosyl and UDP-glucosyl transferase	[GC] KOG1192 UDP-glucuronosyl and UDP-glucosyl transferase	XM_022329422.1 PREDICTED: Nilaparvata lugens 2-hydroxyacylsphingosine 1-beta-galactosyltransferase-like (LOC111044317), transcript variant X4, mRNA	UDP-glucuronosyltransferase 2B13 OS=Oryctolagus cuniculus OX=9986 GN=UGT2B13 PE=2 SV=1	UDP-glucuronosyltransferase-like isoform X2 [Myzus persicae] >ATN96036.1 UDP-glucuronosyl transferase 329A4 [Myzus persicae]
	Unigene8458_All	14.16	23.89	25.85	Transcription	integral component of membrane	cellular_component	Metabolism	Carbohydrate metabolism	K00699//glucuronosyltransferase [EC:2.4.1.17]+ko00980//Metabolism of xenobiotics by cytochrome P450+ko00982//Drug metabolism - cytochrome P450+ko00983//Drug metabolism - other enzymes+ko00040//Pentose and glucuronate interconversions+ko00860//Porphyrin and chlorophyll metabolism+ko00053//Ascorbate and aldarate metabolism+ko00830//Retinol metabolism+ko05204//Chemical carcinogenesis+ko00140//Steroi…	GO:0016021//integral component of membrane;GO:0015020//glucuronosyltransferase activity;GO:0016758//transferase activity, transferring hexosyl groups	UDP-glucoronosyl and UDP-glucosyl transferase	[GC] KOG1192 UDP-glucuronosyl and UDP-glucosyl transferase	--	UDP-glucuronosyltransferase 2A3 OS=Cavia porcellus OX=10141 GN=UGT2A3 PE=2 SV=1	PREDICTED: UDP-glucuronosyltransferase 2C1-like [Diuraphis noxia]
	CL2955.Contig3_All	8.91	14.45	17.82	Cytoskeleton	integral component of membrane	cellular_component	Metabolism	Carbohydrate metabolism	K00699//glucuronosyltransferase [EC:2.4.1.17]+ko00980//Metabolism of xenobiotics by cytochrome P450+ko00982//Drug metabolism - cytochrome P450+ko00983//Drug metabolism - other enzymes+ko00040//Pentose and glucuronate interconversions+ko00860//Porphyrin and chlorophyll metabolism+ko00053//Ascorbate and aldarate metabolism+ko00830//Retinol metabolism+ko05204//Chemical carcinogenesis+ko00140//Steroi…	GO:0016021//integral component of membrane;GO:0016758//transferase activity, transferring hexosyl groups	UDP-glucoronosyl and UDP-glucosyl transferase	[GC] KOG1192 UDP-glucuronosyl and UDP-glucosyl transferase	--	UDP-glucuronosyltransferase 2C1 (Fragment) OS=Oryctolagus cuniculus OX=9986 GN=UGT2C1 PE=2 SV=1	UDP-glucuronosyltransferase 2C1-like [Aphis gossypii] >XP_027837348.1 UDP-glucuronosyltransferase 2C1-like [Aphis gossypii] >XP_027837349.1 UDP-glucuronosyltransferase 2C1-like [Aphis gossypii]
	Unigene8477_All	5.38	7.33	9.43	Transcription	integral component of membrane	cellular_component	Metabolism	Carbohydrate metabolism	K00699//glucuronosyltransferase [EC:2.4.1.17]+ko00980//Metabolism of xenobiotics by cytochrome P450+ko00982//Drug metabolism - cytochrome P450+ko00983//Drug metabolism - other enzymes+ko00040//Pentose and glucuronate interconversions+ko00860//Porphyrin and chlorophyll metabolism+ko00053//Ascorbate and aldarate metabolism+ko00830//Retinol metabolism+ko05204//Chemical carcinogenesis+ko00140//Steroi…	GO:0016021//integral component of membrane;GO:0016758//transferase activity, transferring hexosyl groups	UDP-glucoronosyl and UDP-glucosyl transferase	[GC] KOG1192 UDP-glucuronosyl and UDP-glucosyl transferase	XM_026961056.1 PREDICTED: Rhopalosiphum maidis UDP-glucuronosyltransferase 2C1-like (LOC113556224), transcript variant X2, mRNA	UDP-glucuronosyltransferase 2A3 OS=Cavia porcellus OX=10141 GN=UGT2A3 PE=2 SV=1	UDP-glucuronosyltransferase 2B7-like [Sipha flava]
	Unigene1004_All	2.08	3.93	3.08	General function prediction only	--	--	Metabolism	Carbohydrate metabolism	K00699//glucuronosyltransferase [EC:2.4.1.17]+ko00980//Metabolism of xenobiotics by cytochrome P450+ko00982//Drug metabolism - cytochrome P450+ko00983//Drug metabolism - other enzymes+ko00040//Pentose and glucuronate interconversions+ko00860//Porphyrin and chlorophyll metabolism+ko00053//Ascorbate and aldarate metabolism+ko00830//Retinol metabolism+ko05204//Chemical carcinogenesis+ko00140//Steroi…	--	UDP-glucoronosyl and UDP-glucosyl transferase	[GC] KOG1192 UDP-glucuronosyl and UDP-glucosyl transferase	--	UDP-glucuronosyltransferase 3A2 OS=Homo sapiens OX=9606 GN=UGT3A2 PE=2 SV=1	UDP-glucuronosyltransferase 2B15-like isoform X1 [Aphis craccivora]
	CL2955.Contig1_All	0	2.24	6.74	Cytoskeleton	integral component of membrane	cellular_component	Metabolism	Carbohydrate metabolism	K00699//glucuronosyltransferase [EC:2.4.1.17]+ko00980//Metabolism of xenobiotics by cytochrome P450+ko00982//Drug metabolism - cytochrome P450+ko00983//Drug metabolism - other enzymes+ko00040//Pentose and glucuronate interconversions+ko00860//Porphyrin and chlorophyll metabolism+ko00053//Ascorbate and aldarate metabolism+ko00830//Retinol metabolism+ko05204//Chemical carcinogenesis+ko00140//Steroi…	GO:0016021//integral component of membrane;GO:0016758//transferase activity, transferring hexosyl groups	UDP-glucoronosyl and UDP-glucosyl transferase	[GC] KOG1192 UDP-glucuronosyl and UDP-glucosyl transferase	--	UDP-glucuronosyltransferase 2C1 (Fragment) OS=Oryctolagus cuniculus OX=9986 GN=UGT2C1 PE=2 SV=1	UDP-glucuronosyltransferase 2C1-like [Aphis gossypii] >XP_027837348.1 UDP-glucuronosyltransferase 2C1-like [Aphis gossypii] >XP_027837349.1 UDP-glucuronosyltransferase 2C1-like [Aphis gossypii]
	Unigene9917_All	0.76	1.66	5.78	Transcription	--	--	Metabolism	Carbohydrate metabolism	K00699//glucuronosyltransferase [EC:2.4.1.17]+ko00980//Metabolism of xenobiotics by cytochrome P450+ko00982//Drug metabolism - cytochrome P450+ko00983//Drug metabolism - other enzymes+ko00040//Pentose and glucuronate interconversions+ko00860//Porphyrin and chlorophyll metabolism+ko00053//Ascorbate and aldarate metabolism+ko00830//Retinol metabolism+ko05204//Chemical carcinogenesis+ko00140//Steroi…	--	UDP-glucoronosyl and UDP-glucosyl transferase	[GC] KOG1192 UDP-glucuronosyl and UDP-glucosyl transferase	XM_008189024.3 PREDICTED: Acyrthosiphon pisum UDP-glucuronosyltransferase 2B15 (LOC100163448), transcript variant X3, mRNA	UDP-glucuronosyltransferase 2B17 OS=Rattus norvegicus OX=10116 GN=Ugt2b17 PE=2 SV=2	UDP-glucuronosyltransferase 2B15 isoform X3 [Acyrthosiphon pisum]
	CL2955.Contig2_All	2.15	2.97	1.53	Cytoskeleton	integral component of membrane	cellular_component	Metabolism	Carbohydrate metabolism	K00699//glucuronosyltransferase [EC:2.4.1.17]+ko00980//Metabolism of xenobiotics by cytochrome P450+ko00982//Drug metabolism - cytochrome P450+ko00983//Drug metabolism - other enzymes+ko00040//Pentose and glucuronate interconversions+ko00860//Porphyrin and chlorophyll metabolism+ko00053//Ascorbate and aldarate metabolism+ko00830//Retinol metabolism+ko05204//Chemical carcinogenesis+ko00140//Steroi…	GO:0016021//integral component of membrane;GO:0016758//transferase activity, transferring hexosyl groups	UDP-glucoronosyl and UDP-glucosyl transferase	[GC] KOG1192 UDP-glucuronosyl and UDP-glucosyl transferase	XM_008183813.1 PREDICTED: Acyrthosiphon pisum craniofacial development protein 2-like (LOC103309133), mRNA	UDP-glucuronosyltransferase 2C1 (Fragment) OS=Oryctolagus cuniculus OX=9986 GN=UGT2C1 PE=2 SV=1	UDP-glucuronosyltransferase 2C1-like [Aphis gossypii] >XP_027837348.1 UDP-glucuronosyltransferase 2C1-like [Aphis gossypii] >XP_027837349.1 UDP-glucuronosyltransferase 2C1-like [Aphis gossypii]
	CL4843.Contig2_All	2.39	3.17	1.01	Signal transduction mechanisms	integral component of membrane	cellular_component	Metabolism	Carbohydrate metabolism	K00699//glucuronosyltransferase [EC:2.4.1.17]+ko00980//Metabolism of xenobiotics by cytochrome P450+ko00982//Drug metabolism - cytochrome P450+ko00983//Drug metabolism - other enzymes+ko00040//Pentose and glucuronate interconversions+ko00860//Porphyrin and chlorophyll metabolism+ko00053//Ascorbate and aldarate metabolism+ko00830//Retinol metabolism+ko05204//Chemical carcinogenesis+ko00140//Steroi…	GO:0016021//integral component of membrane;GO:0016758//transferase activity, transferring hexosyl groups	UDP-glucoronosyl and UDP-glucosyl transferase	[T] LSE0519 C GROUND domains (extracellular cysteine-containing domain sometimes associated with HOG domains)	XM_025551059.1 PREDICTED: Sipha flava UDP-glucuronosyltransferase 2B10-like (LOC112680843), transcript variant X2, mRNA	Uncharacterized proline-rich protein (Fragment) OS=Owenia fusiformis OX=6347 PE=4 SV=1	PREDICTED: UDP-glucuronosyltransferase 2B15-like [Diuraphis noxia]
	Unigene9261_All	1.14	1.95	2.01	Transcription	transferase activity, transferring hexosyl groups	molecular_function	Metabolism	Carbohydrate metabolism	K00699//glucuronosyltransferase [EC:2.4.1.17]+ko00980//Metabolism of xenobiotics by cytochrome P450+ko00982//Drug metabolism - cytochrome P450+ko00983//Drug metabolism - other enzymes+ko00040//Pentose and glucuronate interconversions+ko00860//Porphyrin and chlorophyll metabolism+ko00053//Ascorbate and aldarate metabolism+ko00830//Retinol metabolism+ko05204//Chemical carcinogenesis+ko00140//Steroi…	GO:0016758//transferase activity, transferring hexosyl groups;GO:0016021//integral component of membrane	UDP-glucoronosyl and UDP-glucosyl transferase	[GC] KOG1192 UDP-glucuronosyl and UDP-glucosyl transferase	--	UDP-glucuronosyltransferase 2A3 OS=Mus musculus OX=10090 GN=Ugt2a3 PE=1 SV=1	UDP-glucuronosyltransferase 2C1-like [Rhopalosiphum maidis]
	Unigene10775_All	1.87	2.13	1.06	Cell wall/membrane/envelope biogenesis	--	--	--	--	--	--	--	--	XM_025557632.1 PREDICTED: Sipha flava UDP-glucuronosyltransferase 2B2-like (LOC112685690), partial mRNA	--	UDP-glucuronosyltransferase 2B2-like, partial [Sipha flava]
	Unigene12118_All	0.49	0.73	2.81	Cell wall/membrane/envelope biogenesis	glucuronosyltransferase activity	molecular_function	Metabolism	Carbohydrate metabolism	K00699//glucuronosyltransferase [EC:2.4.1.17]+ko00980//Metabolism of xenobiotics by cytochrome P450+ko00982//Drug metabolism - cytochrome P450+ko00983//Drug metabolism - other enzymes+ko00040//Pentose and glucuronate interconversions+ko00860//Porphyrin and chlorophyll metabolism+ko00053//Ascorbate and aldarate metabolism+ko00830//Retinol metabolism+ko05204//Chemical carcinogenesis+ko00140//Steroi…	GO:0015020//glucuronosyltransferase activity;GO:0016021//integral component of membrane	UDP-glucoronosyl and UDP-glucosyl transferase	--	--	--	UDP-glucuronosyltransferase 2C1 isoform X2 [Acyrthosiphon pisum]
	Unigene1120_All	0.35	0.95	2.16	Cell wall/membrane/envelope biogenesis	glucuronosyltransferase activity	molecular_function	Metabolism	Carbohydrate metabolism	K00699//glucuronosyltransferase [EC:2.4.1.17]+ko00980//Metabolism of xenobiotics by cytochrome P450+ko00982//Drug metabolism - cytochrome P450+ko00983//Drug metabolism - other enzymes+ko00040//Pentose and glucuronate interconversions+ko00860//Porphyrin and chlorophyll metabolism+ko00053//Ascorbate and aldarate metabolism+ko00830//Retinol metabolism+ko05204//Chemical carcinogenesis+ko00140//Steroi…	GO:0015020//glucuronosyltransferase activity;GO:0016021//integral component of membrane;GO:0016758//transferase activity, transferring hexosyl groups	Glycosyltransferase Family 4	--	MF687515.1 Myzus persicae UDP-glucuronosyl transferase 344H2 mRNA, partial cds	--	UDP-glucuronosyltransferase 2C1-like [Rhopalosiphum maidis]
	Unigene12644_All	0.67	1.11	1.68	Cell wall/membrane/envelope biogenesis	transferase activity, transferring hexosyl groups	molecular_function	Metabolism	Carbohydrate metabolism	K00699//glucuronosyltransferase [EC:2.4.1.17]+ko00980//Metabolism of xenobiotics by cytochrome P450+ko00982//Drug metabolism - cytochrome P450+ko00983//Drug metabolism - other enzymes+ko00040//Pentose and glucuronate interconversions+ko00860//Porphyrin and chlorophyll metabolism+ko00053//Ascorbate and aldarate metabolism+ko00830//Retinol metabolism+ko05204//Chemical carcinogenesis+ko00140//Steroi…	GO:0016758//transferase activity, transferring hexosyl groups	Glycosyl transferase 4-like domain	[GC] KOG1192 UDP-glucuronosyl and UDP-glucosyl transferase	--	--	UDP-glucuronosyltransferase 2B15-like isoform X3 [Myzus persicae]
	Unigene25798_All	0	0	3.19	Transcription	--	--	Metabolism	Carbohydrate metabolism	K00699//glucuronosyltransferase [EC:2.4.1.17]+ko00980//Metabolism of xenobiotics by cytochrome P450+ko00982//Drug metabolism - cytochrome P450+ko00983//Drug metabolism - other enzymes+ko00040//Pentose and glucuronate interconversions+ko00860//Porphyrin and chlorophyll metabolism+ko00053//Ascorbate and aldarate metabolism+ko00830//Retinol metabolism+ko05204//Chemical carcinogenesis+ko00140//Steroi…	--	--	[GC] KOG1192 UDP-glucuronosyl and UDP-glucosyl transferase	--	UDP-glucuronosyltransferase 2B1 OS=Rattus norvegicus OX=10116 GN=Ugt2b1 PE=2 SV=1	UDP-glucuronosyltransferase-like [Sipha flava]
	Unigene5681_All	0.33	0.49	2.14	Transcription	glucuronosyltransferase activity	molecular_function	Metabolism	Carbohydrate metabolism	K00699//glucuronosyltransferase [EC:2.4.1.17]+ko00980//Metabolism of xenobiotics by cytochrome P450+ko00982//Drug metabolism - cytochrome P450+ko00983//Drug metabolism - other enzymes+ko00040//Pentose and glucuronate interconversions+ko00860//Porphyrin and chlorophyll metabolism+ko00053//Ascorbate and aldarate metabolism+ko00830//Retinol metabolism+ko05204//Chemical carcinogenesis+ko00140//Steroi…	GO:0015020//glucuronosyltransferase activity;GO:0016021//integral component of membrane	UDP-glucoronosyl and UDP-glucosyl transferase	[GC] KOG1192 UDP-glucuronosyl and UDP-glucosyl transferase	--	UDP-glucuronosyltransferase (Fragment) OS=Pleuronectes platessa OX=8262 GN=ugt3 PE=2 SV=1	UDP-glucuronosyltransferase 1-5-like isoform X2 [Myzus persicae] >ATN96068.1 UDP-glucuronosyl transferase 344F5 [Myzus persicae]
	Unigene20799_All	0	1.99	0.81	Signal transduction mechanisms	--	--	Metabolism	Carbohydrate metabolism	K00699//glucuronosyltransferase [EC:2.4.1.17]+ko00980//Metabolism of xenobiotics by cytochrome P450+ko00982//Drug metabolism - cytochrome P450+ko00983//Drug metabolism - other enzymes+ko00040//Pentose and glucuronate interconversions+ko00860//Porphyrin and chlorophyll metabolism+ko00053//Ascorbate and aldarate metabolism+ko00830//Retinol metabolism+ko05204//Chemical carcinogenesis+ko00140//Steroi…	--	--	[GC] KOG1192 UDP-glucuronosyl and UDP-glucosyl transferase	--	UDP-glucuronosyltransferase 2C1 (Fragment) OS=Oryctolagus cuniculus OX=9986 GN=UGT2C1 PE=2 SV=1	LOW QUALITY PROTEIN: UDP-glucuronosyltransferase 2C1 [Acyrthosiphon pisum]
	Unigene30442_All	0.75	0.72	1.09	Transcription	integral component of membrane	cellular_component	Metabolism	Carbohydrate metabolism	K00699//glucuronosyltransferase [EC:2.4.1.17]+ko00980//Metabolism of xenobiotics by cytochrome P450+ko00982//Drug metabolism - cytochrome P450+ko00983//Drug metabolism - other enzymes+ko00040//Pentose and glucuronate interconversions+ko00860//Porphyrin and chlorophyll metabolism+ko00053//Ascorbate and aldarate metabolism+ko00830//Retinol metabolism+ko05204//Chemical carcinogenesis+ko00140//Steroi…	GO:0016021//integral component of membrane;GO:0015020//glucuronosyltransferase activity	--	--	--	--	UDP-glucuronosyltransferase 1-3 isoform X1 [Acyrthosiphon pisum]
	Unigene6859_All	0.63	1.02	0.41	Transcription	--	--	--	--	--	--	--	--	--	--	UDP-glucuronosyltransferase 2B2-like, partial [Sipha flava]
	Unigene21421_All	0	1.71	0	Signal transduction mechanisms	--	--	Metabolism	Carbohydrate metabolism	K00699//glucuronosyltransferase [EC:2.4.1.17]+ko00980//Metabolism of xenobiotics by cytochrome P450+ko00982//Drug metabolism - cytochrome P450+ko00983//Drug metabolism - other enzymes+ko00040//Pentose and glucuronate interconversions+ko00860//Porphyrin and chlorophyll metabolism+ko00053//Ascorbate and aldarate metabolism+ko00830//Retinol metabolism+ko05204//Chemical carcinogenesis+ko00140//Steroi…	--	--	--	--	--	PREDICTED: UDP-glucuronosyltransferase 2C1-like [Diuraphis noxia]
	Unigene25797_All	0	0.17	1.51	Transcription	integral component of membrane	cellular_component	Metabolism	Carbohydrate metabolism	K00699//glucuronosyltransferase [EC:2.4.1.17]+ko00980//Metabolism of xenobiotics by cytochrome P450+ko00982//Drug metabolism - cytochrome P450+ko00983//Drug metabolism - other enzymes+ko00040//Pentose and glucuronate interconversions+ko00860//Porphyrin and chlorophyll metabolism+ko00053//Ascorbate and aldarate metabolism+ko00830//Retinol metabolism+ko05204//Chemical carcinogenesis+ko00140//Steroi…	GO:0016021//integral component of membrane;GO:0015020//glucuronosyltransferase activity	UDP-glucoronosyl and UDP-glucosyl transferase	[GC] KOG1192 UDP-glucuronosyl and UDP-glucosyl transferase	XM_022315703.1 PREDICTED: Myzus persicae UDP-glucuronosyltransferase 1-3-like (LOC111034447), mRNA	UDP-glucuronosyltransferase (Fragment) OS=Pleuronectes platessa OX=8262 GN=ugt3 PE=2 SV=1	UDP-glucuronosyltransferase 1-6-like [Rhopalosiphum maidis]
	Unigene24361_All	0	0.36	1.09	Transcription	integral component of membrane	cellular_component	Metabolism	Carbohydrate metabolism	K00699//glucuronosyltransferase [EC:2.4.1.17]+ko00980//Metabolism of xenobiotics by cytochrome P450+ko00982//Drug metabolism - cytochrome P450+ko00983//Drug metabolism - other enzymes+ko00040//Pentose and glucuronate interconversions+ko00860//Porphyrin and chlorophyll metabolism+ko00053//Ascorbate and aldarate metabolism+ko00830//Retinol metabolism+ko05204//Chemical carcinogenesis+ko00140//Steroi…	GO:0016021//integral component of membrane;GO:0015020//glucuronosyltransferase activity	--	[GC] KOG1192 UDP-glucuronosyl and UDP-glucosyl transferase	--	UDP-glucuronosyltransferase 2B20 OS=Macaca fascicularis OX=9541 GN=UGT2B20 PE=1 SV=1	UDP-glucuronosyltransferase 2B2-like [Rhopalosiphum maidis]
	Unigene12008_All	0	0.56	0.85	Cell wall/membrane/envelope biogenesis	--	--	Metabolism	Carbohydrate metabolism	K00699//glucuronosyltransferase [EC:2.4.1.17]+ko00980//Metabolism of xenobiotics by cytochrome P450+ko00982//Drug metabolism - cytochrome P450+ko00983//Drug metabolism - other enzymes+ko00040//Pentose and glucuronate interconversions+ko00860//Porphyrin and chlorophyll metabolism+ko00053//Ascorbate and aldarate metabolism+ko00830//Retinol metabolism+ko05204//Chemical carcinogenesis+ko00140//Steroi…	--	UDP-glucoronosyl and UDP-glucosyl transferase	--	--	--	UDP-glucuronosyltransferase 2B2-like isoform X2 [Melanaphis sacchari]
	Unigene24226_All	0	0.09	1.3	Transcription	integral component of membrane	cellular_component	Metabolism	Carbohydrate metabolism	K00699//glucuronosyltransferase [EC:2.4.1.17]+ko00980//Metabolism of xenobiotics by cytochrome P450+ko00982//Drug metabolism - cytochrome P450+ko00983//Drug metabolism - other enzymes+ko00040//Pentose and glucuronate interconversions+ko00860//Porphyrin and chlorophyll metabolism+ko00053//Ascorbate and aldarate metabolism+ko00830//Retinol metabolism+ko05204//Chemical carcinogenesis+ko00140//Steroi…	GO:0016021//integral component of membrane;GO:0015020//glucuronosyltransferase activity	Glycosyl transferase 4-like domain	[GC] KOG1192 UDP-glucuronosyl and UDP-glucosyl transferase	--	--	UDP-glucuronosyltransferase-like [Sipha flava]
	Unigene27883_All	0.39	0	0.76	Transcription	glucuronosyltransferase activity	molecular_function	Metabolism	Carbohydrate metabolism	K00699//glucuronosyltransferase [EC:2.4.1.17]+ko00980//Metabolism of xenobiotics by cytochrome P450+ko00982//Drug metabolism - cytochrome P450+ko00983//Drug metabolism - other enzymes+ko00040//Pentose and glucuronate interconversions+ko00860//Porphyrin and chlorophyll metabolism+ko00053//Ascorbate and aldarate metabolism+ko00830//Retinol metabolism+ko05204//Chemical carcinogenesis+ko00140//Steroi…	GO:0015020//glucuronosyltransferase activity;GO:0016021//integral component of membrane	--	--	--	--	UDP-glucuronosyltransferase 2C1 isoform X2 [Acyrthosiphon pisum]
	Unigene26553_All	0	0	0.99	Transcription	glucuronosyltransferase activity	molecular_function	Metabolism	Carbohydrate metabolism	K00699//glucuronosyltransferase [EC:2.4.1.17]+ko00980//Metabolism of xenobiotics by cytochrome P450+ko00982//Drug metabolism - cytochrome P450+ko00983//Drug metabolism - other enzymes+ko00040//Pentose and glucuronate interconversions+ko00860//Porphyrin and chlorophyll metabolism+ko00053//Ascorbate and aldarate metabolism+ko00830//Retinol metabolism+ko05204//Chemical carcinogenesis+ko00140//Steroi…	GO:0015020//glucuronosyltransferase activity;GO:0016021//integral component of membrane;GO:0016758//transferase activity, transferring hexosyl groups	UDP-glucoronosyl and UDP-glucosyl transferase	[GC] KOG1192 UDP-glucuronosyl and UDP-glucosyl transferase	--	UDP-glucuronosyltransferase 2B33 OS=Macaca mulatta OX=9544 GN=UGT2B33 PE=1 SV=1	UDP-glucuronosyltransferase 2A2-like [Melanaphis sacchari] >XP_025195627.1 UDP-glucuronosyltransferase 2A2-like [Melanaphis sacchari]
	Unigene28197_All	0	0.23	0.7	Transcription	glucuronosyltransferase activity	molecular_function	Metabolism	Carbohydrate metabolism	K00699//glucuronosyltransferase [EC:2.4.1.17]+ko00980//Metabolism of xenobiotics by cytochrome P450+ko00982//Drug metabolism - cytochrome P450+ko00983//Drug metabolism - other enzymes+ko00040//Pentose and glucuronate interconversions+ko00860//Porphyrin and chlorophyll metabolism+ko00053//Ascorbate and aldarate metabolism+ko00830//Retinol metabolism+ko05204//Chemical carcinogenesis+ko00140//Steroi…	GO:0015020//glucuronosyltransferase activity;GO:0016021//integral component of membrane	UDP-glucoronosyl and UDP-glucosyl transferase	[GC] KOG1192 UDP-glucuronosyl and UDP-glucosyl transferase	--	UDP-glucuronosyltransferase 2B2 OS=Rattus norvegicus OX=10116 GN=Ugt2b PE=1 SV=1	UDP-glucuronosyltransferase 2B17 [Acyrthosiphon pisum]
	Unigene29130_All	0	0	0.54	Transcription	glucuronosyltransferase activity	molecular_function	Metabolism	Carbohydrate metabolism	K00699//glucuronosyltransferase [EC:2.4.1.17]+ko00980//Metabolism of xenobiotics by cytochrome P450+ko00982//Drug metabolism - cytochrome P450+ko00983//Drug metabolism - other enzymes+ko00040//Pentose and glucuronate interconversions+ko00860//Porphyrin and chlorophyll metabolism+ko00053//Ascorbate and aldarate metabolism+ko00830//Retinol metabolism+ko05204//Chemical carcinogenesis+ko00140//Steroi…	GO:0015020//glucuronosyltransferase activity;GO:0016021//integral component of membrane	--	--	--	--	UDP-glucuronosyltransferase 2C1-like [Aphis gossypii]
	Unigene22731_All	--	--	--	Signal transduction mechanisms	--	--	--	--	K10732//GINS complex subunit 1;K10732//GINS complex subunit 1;K06824//nephronectin;K10732//GINS complex subunit 1;K10732//GINS complex subunit 1	--	Jumping translocation breakpoint protein (JTB)	[S] TWOG0174 Uncharacterized conserved protein	XM_026954833.1 PREDICTED: Rhopalosiphum maidis glutathione S-transferase C-terminal domain-containing protein homolog (LOC113552124), mRNA	Glutathione S-transferase C-terminal domain-containing protein OS=Bos taurus OX=9913 GN=GSTCD PE=2 SV=1	glutathione S-transferase C-terminal domain-containing protein [Myzus persicae]
	Unigene6689_All	284.03	343.52	350.33	Transcription	glutathione transferase activity	molecular_function	Metabolism	Metabolism of other amino acids	K04097//prostaglandin-H2 D-isomerase / glutathione transferase [EC:5.3.99.2 2.5.1.18]+ko00980//Metabolism of xenobiotics by cytochrome P450+ko00982//Drug metabolism - cytochrome P450+ko00590//Arachidonic acid metabolism+ko00480//Glutathione metabolism+ko05204//Chemical carcinogenesis+ko01100//Metabolic pathways;K04097//prostaglandin-H2 D-isomerase / glutathione transferase [EC:5.3.99.2 2.5.1.18]+…	GO:0004364//glutathione transferase activity	Glutathione S-transferase, C-terminal domain	[O] KOG1695 Glutathione S-transferase	XM_025552821.1 PREDICTED: Sipha flava glutathione S-transferase-like (LOC112682282), mRNA	Glutathione S-transferase OS=Blattella germanica OX=6973 PE=1 SV=3	glutathione S-transferase-like [Aphis craccivora]
	Unigene10117_All	127.77	72.67	134.65	General function prediction only	glutathione transferase activity	molecular_function	Metabolism	Metabolism of other amino acids	K00799//glutathione S-transferase [EC:2.5.1.18]+ko00980//Metabolism of xenobiotics by cytochrome P450+ko00982//Drug metabolism - cytochrome P450+ko00983//Drug metabolism - other enzymes+ko05225//Hepatocellular carcinoma+ko01524//Platinum drug resistance+ko05418//Fluid shear stress and atherosclerosis+ko00480//Glutathione metabolism+ko05200//Pathways in cancer+ko05204//Chemical carcinogenesis;K007…	GO:0004364//glutathione transferase activity;GO:0016740//transferase activity	Glutathione S-transferase, N-terminal domain	[O] KOG0867 Glutathione S-transferase	--	Glutathione S-transferase 1 OS=Musca domestica OX=7370 GN=Gst1 PE=1 SV=1	glutathione S-transferase 1-1-like [Myzus persicae]
[truncated: 640 more rows]

## Sheet: Table S4
Supplementary Table S4. Secretory proteins identified based on deduced amino acid sequences of salivary gland transcriptome of Pseudoregma bambucicola.
Functional categories	Gene Id	FPKM S1	FPKM S2	FPKM S3	KOG annotation	GO term	GO level1	KEGG level1	KEGG level2	KEGG description	GO description	Pfam desccription	KOG desccription	Nt description	Swissprot desccription	Nr description
Detoxifying and antioxidant enzymes
Detoxifying enzymes
[truncated: 1,222 more rows]

## Sheet: Table S5
Supplementary Table S5. Putative secretory proteins identified in salivary gland and/or saliva proteomes of Pseudoregma bambucicola.
[truncated: 278 more rows]

[truncated: 2 more sheets: Table S6, Table S7]
